# Supplementary material for: Acute loss of TET function results in aggressive myeloid cancer in mice
Source: Nat Commun. 2015 Nov 26;6:10071. doi: 10.1038/ncomms10071 (PMC4674670; doi:10.1038/ncomms10071)
Supplement: Supplementary Data 1 — List of differentially expressed genes. [file ncomms10071-s2.xls]

## Sheet: Downregulated Genes
Supplementary Data 1: List of differentially expressed genes
genes	Tet2.3_Ctrtl_A	Tet2.3_Ctrtl_B	Tet2.3_DKO_A	Tet2.3_DKO_B	baseMean	baseMean_Tet2.3_Ctrtl	baseMean_Tet2.3_DKO	foldChange.Tet2.3_DKO.Tet2.3_Ctrtl.	log2FoldChange	pval	padj
Hlf	78.2713	81.0352	16.9118	5.18117	809.808	1384.74	234.871	0.169613	-2.55968	9.23e-25	3.51e-21
Dntt	345.141	295.058	42.9484	19.8622	1175.26	2097.61	252.906	0.120569	-3.05207	3.07e-22	7.28e-19
Arpp21	5.62526	8.83515	0.0806433	0.0188704	119.36	236.724	1.99519	0.00842832	-6.89054	2.85e-16	3e-13
Vcam1	24.9724	25.7994	2.54579	0.357427	141.526	264.725	18.328	0.0692344	-3.85237	3.54e-14	2.93e-11
Dusp6	59.3282	67.1334	8.58257	12.7374	328.824	542.099	115.55	0.213152	-2.23004	1.99e-11	9.2e-09
Mecom	15.4661	13.1297	1.61099	0.772326	133.473	242.131	24.8147	0.102485	-3.28652	3.34e-11	1.41e-08
Tcf7l2	42.0673	44.3638	10.8299	6.71335	377.777	603.668	151.886	0.251605	-1.99077	1.59e-10	5.92e-08
Ddx4	10.2118	12.8905	0.151818	0.0710505	50.9647	100.729	1.20057	0.0119189	-6.39061	3.6e-10	1.27e-07
Stxbp4	19.5492	23.0705	4.64351	1.98784	233.711	392.218	75.2041	0.19174	-2.38277	6.34e-10	2.08e-07
Per3	34.3462	28.2588	7.22943	7.82081	373.006	573.578	172.434	0.300629	-1.73394	5.6e-09	1.38e-06
Angpt1	169.522	183.108	59.266	18.5736	1399.9	2204.18	595.621	0.270223	-1.88778	6.39e-09	1.5e-06
Slc40a1	16.0993	12.7932	1.59959	0.239554	80.9606	150.365	11.5565	0.0768566	-3.70169	6.96e-09	1.61e-06
Tspan13	173.286	174.345	70.0641	35.053	704.412	1026.12	382.706	0.372965	-1.42289	9.69e-09	2.14e-06
Hdgfrp3	26.4427	29.2739	6.89189	5.03643	317.392	501.218	133.566	0.266484	-1.90788	1.04e-08	2.25e-06
Ppp1r9a	14.3341	16.1316	3.87361	2.24749	278.384	445.796	110.971	0.248928	-2.0062	1.28e-08	2.65e-06
Fam134b	89.8485	83.381	32.5109	16.0317	599.04	890.657	307.424	0.345166	-1.53464	1.34e-08	2.71e-06
Msi2	53.0052	77.3968	10.5967	6.238	750.144	1292.75	207.535	0.160537	-2.63902	1.63e-08	3.21e-06
Calcrl	83.4825	81.2797	33.6017	17.3921	828.087	1198.53	457.643	0.381837	-1.38897	1.64e-08	3.21e-06
Car2	1130.66	920.28	260.726	90.3553	3416.31	5650.87	1181.75	0.209127	-2.25755	1.65e-08	3.21e-06
Tapt1	48.0244	47.8763	9.04979	13.286	332.315	513.659	150.971	0.293913	-1.76654	3.38e-08	6.17e-06
Pear1	38.1843	33.4269	10.7148	6.56604	321.766	495.662	147.869	0.298327	-1.74503	4.1e-08	7.04e-06
Gm5111	68.7433	70.6631	12.7875	3.77968	118.088	206.223	29.9538	0.145249	-2.7834	8.01e-08	1.29e-05
Gm4759	71.2026	95.0506	23.5786	11.0674	494.19	785.881	202.499	0.257672	-1.95639	1.02e-07	1.56e-05
Lmo2	310.501	433.656	80.4734	79.4776	1372.37	2160.99	583.74	0.270126	-1.88829	1.07e-07	1.63e-05
Cobll1	11.4802	13.6197	1.84329	1.08333	110.998	193.951	28.0451	0.144599	-2.78987	2.5e-07	3.42e-05
Emp1	11.0882	16.5446	0.63584	0.743929	61.0294	114.821	7.23803	0.0630376	-3.98764	3.1e-07	4.05e-05
Zfp608	36.009	35.2769	14.0119	7.78295	460.877	669.021	252.734	0.377767	-1.40443	6.13e-07	7.32e-05
Fabp4	34.461	42.5081	1.68694	0	38.7574	75.5284	1.98654	0.0263019	-5.24869	7.45e-07	8.68e-05
Stab2	3.97469	2.76761	0.106364	0.149335	44.2998	84.5747	4.02497	0.0475908	-4.39317	8.8e-07	0.000101371
Pan3	196.334	216.816	78.6461	92.1576	2227.69	2931.35	1524.02	0.519903	-0.943684	1.36e-06	0.000146535
Dmwd	10.6899	9.40224	0.257459	0.401633	40.5391	77.8565	3.22171	0.0413801	-4.59492	1.79e-06	0.000184283
Dnajc6	13.1419	12.9138	2.51202	1.95333	135.813	223.88	47.7467	0.213269	-2.22925	2.25e-06	0.00022218
Nrxn1	12.5455	14.612	4.35401	2.17202	243.901	376.113	111.688	0.296952	-1.7517	2.44e-06	0.000238961
Nfat5	9.47846	10.487	3.52318	1.70154	272.174	411.464	132.884	0.322953	-1.6306	3.58e-06	0.000310165
Mmrn1	20.0469	17.5045	6.48422	1.70287	169.389	267.719	71.0581	0.26542	-1.91365	4.44e-06	0.00036189
Frmd6	16.8726	16.2633	4.12861	2.30125	147.066	237.256	56.8761	0.239724	-2.06055	4.92e-06	0.000394221
Gimap1	73.7451	79.5036	28.7396	7.12852	227.34	353.702	100.977	0.285487	-1.8085	5.18e-06	0.000411799
Syne2	6.74764	6.57308	2.69858	1.18371	301.741	444.255	159.227	0.358413	-1.48031	6.79e-06	0.000522285
Znf512b	53.7064	60.425	23.5508	17.8608	682.287	939.725	424.849	0.452099	-1.14529	7.2e-06	0.000551406
Smarca2	33.33	40.3913	14.2139	9.87835	483.25	687.007	279.492	0.406826	-1.29752	7.46e-06	0.000566626
Lax1	31.699	28.98	8.11793	3.6711	136.966	221.115	52.8165	0.238865	-2.06573	7.97e-06	0.000600497
Gigyf1	39.2832	46.6205	15.3509	13.5495	508.311	715.494	301.129	0.420869	-1.24856	1.03e-05	0.00074145
Lck	46.3041	35.0559	11.2932	2.29025	173.144	288.056	58.2318	0.202154	-2.30647	1.19e-05	0.000825232
Mycn	22.7254	25.7837	5.41496	2.8071	116.716	192.992	40.4394	0.209539	-2.25471	1.2e-05	0.000830414
Dync2h1	7.69284	7.75826	2.47656	1.49224	218.373	331.363	105.383	0.318028	-1.65278	1.23e-05	0.000842815
Gata2	45.6865	56.4395	20.0727	8.48891	340.901	507.003	174.8	0.344771	-1.53629	1.26e-05	0.00085896
Rabgap1l	25.4934	29.6514	10.5067	8.98093	577.868	801.67	354.067	0.441662	-1.17899	1.3e-05	0.000888454
Tet1	11.441	12.1128	4.68528	2.66308	350.198	505.316	195.08	0.386056	-1.37312	1.31e-05	0.000890887
Il1r1	27.2327	35.0581	10.4374	7.6386	326.77	479.862	173.678	0.361932	-1.46621	1.34e-05	0.000904829
Fnbp1l	11.0685	13.8917	3.16486	1.2153	123.798	203.616	43.9806	0.215998	-2.21091	1.35e-05	0.000909553
Gucy1a3	9.43482	8.01837	1.81228	0.304461	71.6475	124.958	18.3367	0.146742	-2.76864	1.64e-05	0.00108609
Ppp1r16b	13.9158	14.9798	3.76838	3.05897	186.029	287.378	84.6795	0.294662	-1.76287	1.67e-05	0.00109915
Mtap7	16.3501	22.1463	4.56787	3.19434	151.7	242.448	60.953	0.251407	-1.99191	1.95e-05	0.00123278
Repin1	36.6486	32.5731	10.9301	8.17156	224.774	334.819	114.728	0.342658	-1.54516	2.14e-05	0.00131955
Vezf1	46.4764	47.4292	19.2299	13.8351	468.352	651.546	285.158	0.437664	-1.1921	2.15e-05	0.00132326
Prss34	47.1866	37.9956	11.2045	2.99639	95.8988	159.46	32.3376	0.202794	-2.30191	2.19e-05	0.00134073
Mllt3	14.5613	14.3892	5.01	2.05158	179.541	276.294	82.7876	0.299636	-1.73872	2.29e-05	0.00138378
Igf2r	3.16781	5.63882	0.43597	0.181362	65.1084	119.818	10.3992	0.0867919	-3.5263	2.54e-05	0.00149689
Eya1	13.6248	15.4583	3.84582	1.49597	118.288	192.992	43.5833	0.225829	-2.1467	2.62e-05	0.00152855
Tbxa2r	8.98416	15.4336	0.901574	0.105484	37.507	71.4296	3.58442	0.0501811	-4.31671	2.65e-05	0.00154325
Tox	19.8355	11.6308	1.51659	0.638782	75.1549	138.71	11.5998	0.083626	-3.5799	2.97e-05	0.00170674
Itih5	26.6734	22.1904	9.35658	3.85543	396.849	596.123	197.576	0.331435	-1.5932	3.01e-05	0.00171957
Sema3d	5.37034	6.99437	0.431137	0.962293	70.5479	123.346	17.7497	0.143901	-2.79685	3.32e-05	0.00188366
Mprip	30.0543	24.9506	12.2609	9.28694	552.488	743.517	361.46	0.486149	-1.04053	3.35e-05	0.00189076
Acot2	104.665	82.1948	26.5658	32.6934	441.94	632.492	251.388	0.397456	-1.33113	3.56e-05	0.00197967
Lphn2	7.03284	5.38314	0.929097	0.668946	67.1014	115.754	18.4491	0.159383	-2.64943	4.6e-05	0.00247607
Arglu1	461.824	500.999	195.296	242.742	1987.66	2527.66	1447.67	0.57273	-0.804073	4.7e-05	0.00252454
Hoxa9	15.5323	16.425	1.90374	1.6928	63.5178	111.376	15.6593	0.140599	-2.83035	4.78e-05	0.00254943
Lrba	6.53153	6.94934	1.99219	1.17862	153.625	237.936	69.3137	0.291313	-1.77936	6.27e-05	0.00318424
Dnahc8	7.57373	7.43321	2.83252	1.63793	229.911	336.032	123.789	0.368383	-1.44072	8.23e-05	0.00401702
Chd6	22.2934	27.9634	11.05	8.04012	597.833	811.421	384.245	0.473546	-1.07842	8.26e-05	0.0040242
Vamp5	95.4615	107.11	45.6676	18.1788	355.02	511.696	198.345	0.387622	-1.36728	8.56e-05	0.00416113
Cd72	69.7209	61.0864	27.0511	11.8518	206.374	302.33	110.418	0.365223	-1.45315	0.000105965	0.00497041
AI848100	20.8401	22.2551	7.33683	6.6747	293.204	416.945	169.463	0.406439	-1.29889	0.000112079	0.00520579
Zfp831	3.4068	3.86638	0.749925	0.165159	63.0233	109.29	16.7561	0.153317	-2.70541	0.000115516	0.00532636
Vpreb3	29.5338	31.4866	1.43698	1.00875	29.575	56.343	2.8071	0.0498217	-4.32708	0.000116293	0.00534921
Epb4.1l3	5.06137	6.44327	0.427719	0.300257	38.4126	71.2111	5.6142	0.0788389	-3.66495	0.000116642	0.0053523
Gcnt2	75.395	61.0583	27.0547	10.562	880.308	1316.38	444.237	0.337469	-1.56717	0.000154641	0.00681603
Sgsm1	3.49148	5.4838	0.667382	0.156166	49.3737	88.7715	9.97594	0.112378	-3.15357	0.000155002	0.00681616
Abcg3	5.94883	8.39508	0.641525	0.200155	35.6497	66.5058	4.79364	0.0720785	-3.79429	0.000159894	0.00698275
Jmjd1c	35.0309	45.5104	18.0608	14.9004	780.685	1032.78	528.591	0.511814	-0.966309	0.000171948	0.00740832
Zeb1	19.3598	17.8225	7.87474	3.4138	204.686	298.159	111.213	0.372998	-1.42276	0.000175684	0.00755081
Pnrc1	84.8036	120.007	35.9506	32.1774	426.921	602.482	251.361	0.41721	-1.26115	0.000178652	0.00764379
Crispld1	10.6248	10.9419	3.23912	0.45477	80.0333	132.575	27.4921	0.207371	-2.26972	0.000189048	0.00798075
Gcet2	4.64456	5.9868	0.450017	0	28.7496	54.7181	2.78115	0.050827	-4.29826	0.000196329	0.00826978
Rnf220	66.5308	58.599	25.7334	23.036	413.241	556.249	270.234	0.485814	-1.04152	0.000202738	0.00842167
Nr1d2	12.6564	16.4681	3.58888	3.01017	132.668	206.733	58.6037	0.283475	-1.8187	0.000207904	0.00856735
Zfp532	2.89186	4.74218	0.314796	0.110493	34.196	63.9956	4.39633	0.0686974	-3.8636	0.000212256	0.00869015
Dzip1	3.61105	6.35219	0.483166	0.135672	36.5761	67.9613	5.19095	0.076381	-3.71064	0.000223188	0.00909608
Il17re	8.91346	8.90888	1.44562	0.338274	45.9172	81.8586	9.97594	0.121868	-3.03661	0.000223607	0.00909608
Ccdc46	4.09137	6.94458	0.460997	0.161809	33.7715	63.1467	4.39633	0.0696209	-3.84434	0.000256219	0.0101404
Pf4	49.4788	84.6202	10.6661	7.9179	70.5322	120.206	20.8589	0.173527	-2.52677	0.000258274	0.010183
Utrn	22.1695	23.6803	11.1608	8.23947	664.608	870.733	458.482	0.526547	-0.925366	0.000258448	0.010183
Padi4	16.5304	10.7698	3.35866	1.22681	67.0196	111.254	22.7849	0.2048	-2.28771	0.000266146	0.010397
C030002c11rik	26.1706	29.7241	8.59504	5.28201	139.549	213.378	65.7207	0.308001	-1.69899	0.000282724	0.0108944
Hnrpdl	131.46	169.302	65.3514	64.849	976.632	1265.45	687.811	0.54353	-0.87957	0.000291841	0.0112002
Slc15a2	14.0023	16.2421	6.08471	0.965298	124.67	194.339	55.0014	0.283019	-1.82103	0.000309879	0.011657
Egfl7	56.6602	40.0723	13.9655	13.6941	164.458	242.543	86.3726	0.356113	-1.48959	0.000322555	0.0119913
Fyn	19.0068	20.4145	6.86649	3.51562	147.628	222.789	72.4662	0.325269	-1.6203	0.000332236	0.0122926
Abcc9	1.57242	2.90749	0.14345	0.0268537	26.9122	51.4318	2.39249	0.0465178	-4.42607	0.000339149	0.0124861
Dnmt3b	30.9773	28.5069	11.1085	10.0696	285.287	395.091	175.483	0.444158	-1.17085	0.000344201	0.0125988
Rbpms	32.8352	30.119	12.6343	6.5698	184.595	268.29	100.9	0.376086	-1.41087	0.000357935	0.0130262
Dnase1l3	7.50111	4.9642	0.70159	0.547237	39.9946	71.162	8.82726	0.124045	-3.01107	0.000380332	0.0137622
Zcchc11	33.5952	38.1588	17.1112	11.7027	499.059	665.723	332.395	0.499299	-1.00202	0.00038773	0.0139502
Ptprb	0.768895	1.14371	0	0.0169932	17.5995	34.7931	0.405957	0.0116677	-6.42133	0.000396101	0.0141976
Marcks	37.3251	44.0082	17.9274	12.4278	381.852	521.507	242.197	0.464417	-1.10651	0.000400852	0.0143139
Slc5a3	5.45533	6.35058	1.70428	1.16857	128.563	197.383	59.7437	0.30268	-1.72414	0.000405252	0.0144439
Il18r1	2.87358	5.20358	0.407109	0.042339	31.4056	58.8294	3.98173	0.0676825	-3.88507	0.000417376	0.0147377
2015-09-01	144.24	114.962	52.3918	18.1108	386.249	579.872	192.627	0.332188	-1.58993	0.000418681	0.0147564
Prkce	8.2702	9.18726	2.52436	1.35941	106.711	167.368	46.0536	0.275165	-1.86163	0.000427384	0.0149521
Phf14	29.7309	29.8615	12.5476	12.4753	541.157	709.477	372.836	0.525508	-0.928216	0.00044043	0.015352
Mll1	23.6463	23.8176	13.3003	7.54823	924.094	1197.66	650.53	0.543168	-0.880529	0.000442353	0.0153627
Tspan32	251.386	221.236	129.333	100.546	1064.55	1327.03	802.063	0.604405	-0.726412	0.000459945	0.0158366
Tanc2	4.2251	2.79713	0.984764	0.409659	79.8605	128.523	31.1976	0.242739	-2.04252	0.000473831	0.0161895
Pgm2l1	13.2725	15.7939	6.41826	3.56692	273.712	384.008	163.416	0.425554	-1.23259	0.000519445	0.0175273
Mycbp2	39.0292	37.7188	18.8538	19.0955	1453.24	1795.49	1110.98	0.618764	-0.692539	0.000527284	0.0176975
Mgea5	66.0405	56.0606	32.0543	24.6857	710.522	901.073	519.971	0.577057	-0.793214	0.000537848	0.0179886
Itsn1	2.79657	4.17056	0.966958	0.717812	134.801	207.024	62.5768	0.302268	-1.7261	0.000541286	0.01804
Lat	36.893	28.321	9.28854	3.77288	77.179	123.964	30.3943	0.245187	-2.02805	0.000558378	0.0184619
Sfi1	38.7512	56.5116	16.3878	14.5342	412.105	585.71	238.5	0.407199	-1.29619	0.000560683	0.0184619
Cxcl12	1.50473	1.81979	0	0.0565348	18.6332	36.4544	0.811914	0.022272	-5.48862	0.000560747	0.0184619
Psip1	58.9411	56.2361	26.6507	20.4268	424.415	562.774	286.057	0.508298	-0.976255	0.000564737	0.0185611
Ccr3	3.86834	3.07663	0	0.123693	17.9054	34.999	0.811914	0.0231982	-5.42984	0.000597368	0.0193986
Rnf122	16.8603	12.5248	4.99965	2.33982	104.924	160.624	49.2235	0.306451	-1.70627	0.00060094	0.0194813
Senp6	48.4979	53.5002	23.6937	19.8406	591.801	772.176	411.427	0.532815	-0.908294	0.000602879	0.0195109
Cdc42bpa	7.40683	7.25372	2.64835	1.23942	129.245	194.86	63.6303	0.326544	-1.61465	0.000610201	0.0196808
Lpin2	33.8796	29.6776	13.2678	13.4535	437.436	573.518	301.354	0.525448	-0.92838	0.000647725	0.0206385
Alpk3	4.4411	5.30122	0.984721	0.38139	55.7111	95.0289	16.3934	0.17251	-2.53525	0.000649002	0.0206385
Prkd2	11.3699	9.31406	2.08808	1.78691	71.1492	115.402	26.8964	0.233067	-2.10118	0.000661342	0.0208696
Spry2	50.8565	47.6825	13.5749	19.8834	225.615	315.962	135.268	0.428117	-1.22392	0.000687638	0.0215918
Zfp292	25.6235	28.7948	13.4394	10.3068	642.363	832.169	452.557	0.543828	-0.878778	0.000729122	0.0225639
Plk2	9.52127	10.9967	1.69862	1.01175	51.2399	88.0557	14.4242	0.163807	-2.60993	0.000737216	0.0227722
Aff3	31.7345	37.5511	17.0205	7.54455	458.334	637.807	278.861	0.437218	-1.19357	0.000771752	0.0236087
Slfn10-ps	20.639	26.5859	8.5319	5.38174	172.663	252.744	92.5825	0.36631	-1.44886	0.000894185	0.0267509
Gimap8	10.7026	15.689	4.50065	0.875343	93.1205	149.153	37.088	0.248657	-2.00777	0.000930549	0.0275782
Atrx	105.444	122.898	61.9107	55.0428	2939.18	3582.86	2295.5	0.640687	-0.642308	0.000939869	0.027811
Rufy2	11.7871	17.7649	5.03393	3.53379	274.594	403.219	145.969	0.36201	-1.4659	0.000951308	0.028023
Emcn	20.4666	29.1914	7.40127	0.969857	66.7811	110.855	22.7071	0.204836	-2.28746	0.000957543	0.0281151
9030619P08Rik	132.02	118.192	57.7885	33.3041	238.938	329.653	148.223	0.449634	-1.15318	0.000959445	0.0281274
Mcoln2	22.5329	22.4405	7.70637	4.32787	122.475	184.067	60.8838	0.33077	-1.5961	0.000962515	0.028174
Dgke	7.96567	8.98521	2.49153	1.0883	85.2543	135.303	35.2053	0.260195	-1.94233	0.000987974	0.028742
Cdk17	40.892	43.7386	18.6405	14.7247	352.599	472.864	232.333	0.491332	-1.02523	0.00105057	0.0301688
Ccdc48	11.0572	14.2007	2.59235	1.61762	64.2172	106.392	22.0422	0.207179	-2.27105	0.00105198	0.0301688
Elmo1	100.898	95.9044	58.2783	37.1511	872.683	1090.44	654.927	0.600607	-0.735506	0.00106066	0.0303453
C1qc	12.0124	15.1738	0.615556	0.576156	23.1309	43.8521	2.40979	0.0549528	-4.18566	0.00106942	0.03055
Slc22a3	26.2532	29.9641	13.2268	4.16532	207.843	301.434	114.253	0.379031	-1.39961	0.00107672	0.0307125
Tanc1	3.52427	3.08472	0.824077	0.102844	46.7791	80.0151	13.5431	0.169256	-2.56272	0.00109326	0.0310443
P2ry14	53.6372	37.2272	16.2379	9.79466	170.472	251.99	88.9548	0.353009	-1.50222	0.00109685	0.0310593
Tsc22d1	40.4599	50.0505	23.764	14.6717	546.019	714.936	377.101	0.527461	-0.922862	0.00109706	0.0310593
Strbp	15.1104	13.9136	7.73887	5.49766	570.92	729.171	412.67	0.565944	-0.821269	0.00112133	0.0316404
Entpd5	23.6454	16.3814	7.02103	5.11128	211.796	308.078	115.514	0.374952	-1.41522	0.00112258	0.0316404
Cd24a	206.489	233.544	121.709	87.0552	973.902	1224.7	723.101	0.59043	-0.760163	0.00112778	0.0316955
Arhgef12	2.8267	3.55981	0.866464	0.193096	61.6047	102.463	20.7465	0.202478	-2.30416	0.0011335	0.0317376
Zfand5	111.404	168.673	39.8343	43.5702	833.459	1211.89	455.028	0.37547	-1.41323	0.00121051	0.0334245
Robo4	13.9475	10.7582	4.27958	1.86565	91.595	140.384	42.806	0.304921	-1.71349	0.00130254	0.0352483
Odf3b	27.9745	18.7954	4.57484	2.14101	44.1306	75.0548	13.2063	0.175955	-2.50672	0.00134877	0.0363441
Mylk	3.51866	3.33756	0.941608	0.0777653	48.4865	82.2466	14.7263	0.179051	-2.48156	0.00136447	0.036715
Ash1l	27.8229	28.014	14.4497	12.034	768.541	965.919	571.164	0.591317	-0.757997	0.00139418	0.0371644
Arhgap32	9.03513	6.69434	3.17341	1.16229	177.757	265.973	89.5418	0.336658	-1.57064	0.00139486	0.0371644
Gnb4	17.9198	16.3642	6.44629	2.06028	94.4511	144.956	43.946	0.303168	-1.72181	0.00143431	0.0381084
Tmem181b-ps	34.6025	38.8606	17.0349	13.151	400.986	530.347	271.624	0.512163	-0.965326	0.00144922	0.0383972
Macf1	35.2231	38.0295	20.8996	17.3025	2209.51	2677.08	1741.93	0.650684	-0.619971	0.001473	0.0389187
Tspan6	37.2829	25.8708	11.2855	2.98525	109.42	171.732	47.1072	0.274306	-1.86614	0.00155029	0.0404545
Zfp36l2	295.774	364.427	176.588	163.681	2937.5	3569.76	2305.25	0.645772	-0.630904	0.00157843	0.0410198
Scaper	16.1866	16.7824	6.45629	4.65738	188.766	266.034	111.498	0.419112	-1.25459	0.00167713	0.0429387
Gata1	12.9698	9.83411	2.27396	0.448086	36.3292	63.4856	9.17267	0.144484	-2.79102	0.00170023	0.0434129
Als2cl	3.66124	3.06149	0.331187	0.271241	30.0294	54.0387	6.02016	0.111405	-3.16612	0.00171957	0.0437304
Ptprs	31.4982	43.3526	15.1975	16.025	598.382	784.827	411.937	0.524876	-0.92995	0.00174836	0.0442257
Mllt4	4.30548	5.37544	1.20098	0.630601	67.5132	109.4	25.6266	0.234248	-2.09389	0.00181139	0.0452181
Nr2c2	30.0848	35.214	16.4327	12.7776	593.775	762.244	425.306	0.557966	-0.84175	0.00185835	0.0461478
Ankrd13a	99.2382	96.3556	51.1402	44.0077	784.675	976.809	592.541	0.606609	-0.721161	0.00189731	0.0469312
Kcnn4	53.5595	53.7963	23.1447	17.1915	246.262	335.681	156.844	0.46724	-1.09776	0.00191212	0.0471136
Etnk1	28.7684	35.3582	14.3213	12.9641	484.028	631.549	336.507	0.532828	-0.908258	0.00191508	0.0471253
Carns1	10.1155	10.151	3.54265	1.02028	78.6934	123.443	33.9441	0.274979	-1.86261	0.00192975	0.0473635
Fchsd2	32.3066	39.8833	17.5522	11.4726	365.596	487.466	243.725	0.499984	-1.00004	0.00195085	0.0478125
Dusp2	55.9414	69.1919	22.4552	20.8929	222.239	309.935	134.542	0.434098	-1.20391	0.0019606	0.0478735
Fbxo11	46.9896	59.7803	24.1432	21.3873	502.889	655.659	350.12	0.533997	-0.905097	0.00197882	0.0481576
Gem	14.5613	28.0818	3.54533	1.43499	83.8527	146.51	21.1957	0.144671	-2.78915	0.00198394	0.0481956
Ermap	3.49235	6.2475	0.760326	0.266873	38.1647	67.5368	8.79266	0.130191	-2.9413	0.00202687	0.0490731
Sfrs18	60.041	82.1067	33.6412	28.8158	765.627	987.703	543.551	0.550318	-0.861663	0.00202782	0.0490731
Sema3a	1.7245	1.59661	0.0364328	0.0341009	15.5485	30.2937	0.803265	0.0265159	-5.237	0.00203592	0.0491619
Atp2b4	24.4214	20.1259	10.9218	8.28449	340.707	443.915	237.498	0.535008	-0.902366	0.00203666	0.0491619
Prkcq	11.7901	14.661	4.89583	1.16089	85.8253	134.139	37.5113	0.279644	-1.83834	0.00206913	0.0497561
Adrb2	14.5749	16.3004	3.22784	2.54917	62.5715	101.468	23.6747	0.233321	-2.09961	0.00216284	0.0513755
F8	2.79899	1.97263	0.288085	0.215716	31.2299	55.2391	7.22073	0.130718	-2.93547	0.00225709	0.0531984
Syne1	3.83815	5.6591	1.83923	0.804863	176.539	262.664	90.4143	0.34422	-1.5386	0.00226302	0.0532721
Nkx2-3	8.67336	10.6577	1.22878	0.862598	35.4625	62.5037	8.4213	0.134733	-2.89183	0.00227332	0.0533823
Arhgap12	10.4392	17.0687	3.69611	3.13772	138.484	211.136	65.8331	0.311805	-1.68129	0.00227635	0.0533873
Tnip3	12.1505	9.58684	4.24612	1.18156	82.2453	126.159	38.3318	0.303838	-1.71863	0.002283	0.0534774
Pcdh7	2.96255	5.27655	0.879997	0.556535	69.5017	114.154	24.8493	0.217682	-2.1997	0.00238829	0.055465
BC031353	8.46109	13.4951	2.58313	2.55211	98.0258	151.457	44.5942	0.294434	-1.76399	0.00248023	0.0571115
Ktn1	35.6777	40.4139	17.8413	14.3975	399.763	523.022	276.504	0.528666	-0.919572	0.00251421	0.0575096
Zfp367	44.46	52.9543	19.4577	21.1123	396.609	520.694	272.523	0.523384	-0.934059	0.0025398	0.0579121
Satb1	36.7487	51.1361	20.2629	16.9083	697.344	911.823	482.865	0.52956	-0.917133	0.00254549	0.0579121
Nfkbid	34.8458	50.9826	12.0506	15.3076	184.858	263.513	106.204	0.403031	-1.31104	0.00263738	0.0597166
Srsf12	63.3846	72.7488	34.1723	29.3446	670.857	847.535	494.18	0.58308	-0.778235	0.00267094	0.0601623
Adam22	4.56929	3.71173	1.35516	0.634212	76.4009	117.985	34.8166	0.295093	-1.76076	0.0026729	0.0601623
Gabbr1	4.74395	9.90316	1.01239	0.27074	55.3541	99.929	10.7792	0.107869	-3.21265	0.0027113	0.0608436
Rhobtb3	10.0944	14.7575	4.51191	2.37807	125.941	187.415	64.4682	0.343987	-1.53957	0.00276782	0.0615993
Nrip1	38.8999	31.52	18.5275	10.8162	371.67	490.944	252.397	0.514105	-0.959864	0.00290589	0.0641153
Plcb2	27.5406	25.3285	12.2739	10.1507	319.387	418.024	220.751	0.528082	-0.921167	0.00292427	0.0643869
Pdk1	25.9054	27.3282	8.7146	12.9642	317.647	419.492	215.803	0.514438	-0.958932	0.00292517	0.0643869
Scai	5.61218	9.29684	2.22246	1.15357	155.925	243.382	68.4672	0.281316	-1.82974	0.00294656	0.0646372
Anks1	17.6059	21.0876	7.69913	6.70441	245.169	334.566	155.773	0.465597	-1.10285	0.00296801	0.0648829
4930473A06Rik	11.6088	12.8286	5.0661	1.92358	114.549	169.526	59.5708	0.351395	-1.50883	0.00297336	0.064899
Pard3b	5.58543	4.23504	1.62354	0.940717	83.917	126.971	40.8627	0.321826	-1.63565	0.00297558	0.064899
Gprasp1	12.703	15.7056	6.64147	3.02327	183.992	259.147	108.837	0.419984	-1.25159	0.0030252	0.0659058
Mctp2	5.491	6.85556	1.90526	0.66437	68.6878	109.4	27.9759	0.255722	-1.96735	0.00307713	0.0668837
Gm9199	9.41173	16.0962	0.839539	1.10012	27.4569	50.0856	4.82824	0.0963996	-3.37483	0.00308877	0.0669834
Gpm6a	2.7447	4.08266	0.129617	0.12132	18.1998	34.7931	1.60653	0.0461738	-4.43678	0.00310018	0.067154
Gata3	10.2224	11.4231	3.69972	0.881469	67.1031	106.671	27.5353	0.258133	-1.95381	0.00312593	0.067481
Rgs4	1.74033	4.43098	0	0.0688279	13.9736	27.5412	0.405957	0.01474	-6.08412	0.00316778	0.0679215
Jakmip1	12.2139	13.4284	4.08561	0.849803	57.7924	93.6463	21.9384	0.234269	-2.09376	0.00328672	0.0700207
Foxj3	18.0457	20.151	8.17466	5.56854	201.756	278.817	124.696	0.447232	-1.1609	0.00329571	0.0701104
E030024N20Rik	13.3401	15.2718	5.50778	4.70973	201.668	278.89	124.445	0.446218	-1.16418	0.00337197	0.0714924
Dtx3	48.3617	71.9097	20.4695	21.9708	257.912	357.063	158.762	0.444632	-1.16932	0.00342993	0.0724787
Bptf	34.869	40.0119	21.2538	16.4398	1072.73	1318.14	827.318	0.627639	-0.671993	0.00349297	0.0734025
Casc4	17.1361	26.1306	6.00883	7.54831	189.212	271.02	107.404	0.396297	-1.33534	0.00351659	0.0737358
Xpo7	6.46822	8.11051	2.90394	2.5574	247.761	337.331	158.191	0.46895	-1.0925	0.00353237	0.0739035
Ift81	9.13168	6.4254	1.83276	0.754797	42.5861	70.774	14.3982	0.203439	-2.29733	0.00362149	0.0750245
Zfp248	6.25449	6.6337	1.53589	0.442334	42.9764	72.3751	13.5777	0.187601	-2.41426	0.003626	0.0750362
Igfbp5	1.38052	1.82134	0.0738863	0	14.7317	28.6688	0.794615	0.0277171	-5.17308	0.00364989	0.0753669
Gimap6	378.007	318.953	167.431	47.2153	1188.51	1728.53	648.48	0.375162	-1.41442	0.00364992	0.0753669
Nfia	9.88926	15.1725	4.73213	2.70793	252.562	368.923	136.2	0.369183	-1.43759	0.00369159	0.0759815
Ptbp2	24.9845	35.3926	10.4147	10.9515	224.31	310.373	138.248	0.445426	-1.16674	0.00369168	0.0759815
Ppap2b	5.11166	4.12129	0.478765	0.320087	24.8771	44.9433	4.81094	0.107045	-3.22371	0.00384072	0.078118
BC016579	11.9208	15.6733	2.95983	2.12396	56.8875	92.5187	21.2562	0.229751	-2.12186	0.00387284	0.0786029
Nktr	30.6442	35.2956	14.9829	15.409	559.318	708.763	409.873	0.578293	-0.790128	0.00389523	0.078809
Notch1	13.8539	15.1066	5.1508	6.84769	320.738	421.372	220.104	0.52235	-0.936911	0.00389544	0.078809
Igf1r	15.6305	18.7425	8.07067	7.31751	491.947	630.518	353.376	0.560453	-0.835335	0.00391192	0.0790583
Wnk1	22.2401	25.754	11.0717	11.8578	708.982	886.221	531.744	0.600014	-0.736933	0.00395995	0.0797744
Arid1b	20.1236	24.4782	11.496	9.22298	611.027	773.402	448.653	0.580104	-0.785618	0.00397027	0.0798975
Sepw1	388.219	337.761	209.823	155.909	639.66	787.126	492.193	0.625304	-0.677371	0.00403995	0.0808713
Cntln	19.1307	19.2374	7.67916	8.5609	312.351	408.019	216.683	0.531061	-0.913051	0.00431946	0.0848571
Pla2g4c	3.71032	3.56934	0.372336	0.116168	21.0802	38.9647	3.19576	0.0820169	-3.60794	0.00443499	0.0862274
Ddx58	29.538	20.4917	10.5879	5.61035	266.6	381.435	151.765	0.397878	-1.3296	0.00444368	0.0862274
Myo10	2.66124	3.87677	0.640944	0.424943	48.6566	80.8766	16.4367	0.203231	-2.29881	0.00444894	0.0862414
Eltd1	220.441	179.607	106.552	56.3491	1898.05	2528.33	1267.76	0.501422	-0.995902	0.00447478	0.0864775
C230081A13Rik	9.27474	9.01002	4.0578	3.18965	230.181	308.285	152.076	0.493296	-1.01947	0.00454469	0.0874879
Msrb3	3.99572	6.54962	0.699887	0.491318	34.0316	59.6419	8.4213	0.141198	-2.82421	0.00455445	0.0875717
Pank4	26.991	23.3242	9.78041	7.49715	141.576	198.498	84.6536	0.426472	-1.22948	0.00456157	0.08762
Zmym4	11.8778	14.2845	5.15358	4.39045	204.413	280.769	128.056	0.456089	-1.13261	0.00465136	0.0891644
C1qb	21.8351	17.3069	4.89195	1.14471	37.9588	63.9465	11.9711	0.187205	-2.41731	0.00467331	0.0894047
Hnrnph1	368.498	521.558	189.742	187.328	2319.92	3027.63	1612.21	0.532501	-0.909145	0.00471052	0.090026
Ino80d	9.09962	10.2452	4.36399	3.68069	304.731	401.132	208.33	0.519357	-0.945203	0.00483698	0.0915506
Vps13a	13.4282	9.74206	5.44505	3.6169	260.901	351.821	169.981	0.483146	-1.04947	0.00486438	0.0918096
Mll2	20.2123	21.6838	10.3847	11.202	1047.67	1272.57	822.768	0.646542	-0.629185	0.00493243	0.0924988
Ankrd26	14.2626	15.7847	6.36966	4.64891	191.338	262.748	119.928	0.456437	-1.13151	0.00496421	0.0929115
Slc12a2	7.89148	8.26734	2.88575	1.95593	110.886	161.631	60.1411	0.372088	-1.42628	0.00498257	0.0931633
Ankrd6	2.23695	2.58235	0.224481	0.0420226	18.9808	35.5691	2.39249	0.0672633	-3.89404	0.00501818	0.0937368
Tnfsf10	15.5833	21.6856	7.1301	6.10053	203.44	281.631	125.249	0.444726	-1.16901	0.00504196	0.0940885
Cdk19	30.7099	42.2299	17.0569	15.3029	503.84	647.498	360.182	0.556268	-0.846149	0.00513317	0.0953224
Pitpnc1	87.2212	73.7861	46.1479	27.0322	1227.77	1572.93	882.603	0.561121	-0.833617	0.00516897	0.0958936
Tbc1d4	8.51841	10.6142	2.8006	3.20048	135.639	194.484	76.7939	0.394859	-1.34059	0.00522333	0.0964971
Tshz3	1.77723	4.14473	0.216179	0.161874	24.3014	44.9923	3.61037	0.080244	-3.63946	0.00522691	0.0964971
Sfpq	86.1907	99.3462	45.3239	46.3693	803.187	991.582	614.792	0.620011	-0.689634	0.00526246	0.0967505
Nlgn2	7.53975	5.0921	2.03208	1.05218	63.3592	97.49	29.2283	0.299808	-1.73789	0.00529874	0.0971637
Rcn2	49.2069	48.4432	21.0758	17.9425	229.353	306.163	152.542	0.498239	-1.00509	0.0053357	0.0975291
Sparc	11.4831	7.72955	2.63394	0.792434	41.4664	68.1545	14.7782	0.216834	-2.20534	0.0053796	0.0981712
Spns2	57.185	42.9498	23.8886	10.3054	354.641	500.063	209.219	0.418385	-1.2571	0.00543509	0.0989937
Camk2g	26.9894	29.5931	13.1406	9.34764	240.031	321.25	158.813	0.49436	-1.01637	0.00546183	0.0992903
Rock2	25.0489	33.7129	14.1981	12.6325	565.936	719.909	411.962	0.572242	-0.805303	0.00550455	0.0996358
Tnrc6c	13.923	17.31	6.8156	6.14739	317.007	417.177	216.838	0.519776	-0.944039	0.00564659	0.101676
Samd9l	24.9215	27.4551	13.1082	9.49629	328.87	427.921	229.82	0.537061	-0.896841	0.00566014	0.101824
Cdk14	4.16885	3.85969	0.836701	0.329746	35.692	60.5874	10.7965	0.178197	-2.48845	0.00566607	0.101834
Itsn2	16.9015	18.0104	7.61938	6.51297	250.529	332.855	168.202	0.50533	-0.984702	0.00567927	0.101868
Hemgn	14.5771	15.8983	5.61728	1.66495	69.748	107.944	31.5516	0.292296	-1.7745	0.00579328	0.103435
Cdk11b	48.175	44.1568	19.7136	20.0937	282.738	367.381	198.096	0.53921	-0.89108	0.00579905	0.103441
Pbx1	15.0703	14.4361	7.25915	5.76301	316.913	409.111	224.715	0.549277	-0.864394	0.0058455	0.103977
Nfkbiz	19.728	28.2576	8.75545	8.45604	206.233	284.323	128.142	0.450692	-1.14979	0.00594031	0.105149
Gkap1	17.5686	16.7791	5.84115	0.933439	49.6096	80.0879	19.1313	0.238879	-2.06565	0.00603781	0.106599
Cd200	12.396	14.6382	4.42298	1.46621	61.5798	97.1875	25.972	0.267236	-1.90381	0.00606364	0.106856
Alcam	16.6226	24.1284	7.58825	7.42911	225.863	308.711	143.016	0.463267	-1.11008	0.00613507	0.107815
Eif2c1	12.432	14.8421	6.30671	4.18371	218.091	295.067	141.115	0.478247	-1.06417	0.00634664	0.110815
Dst	4.92593	5.81077	2.6519	0.618365	262.147	382.238	142.056	0.371642	-1.42801	0.00636787	0.111084
Odc1	61.1324	70.2344	27.256	31.3926	400.289	512.69	287.889	0.561526	-0.832576	0.00638758	0.111274
Slc35d3	9.83679	15.0958	3.04367	2.15589	63.0646	100.062	26.0672	0.26051	-1.94059	0.00657954	0.114043
Smg7	40.3921	49.3862	21.3806	21.9133	669.653	834.207	505.098	0.605483	-0.723842	0.00658797	0.114085
Tbcel	10.9012	12.164	4.65882	2.73049	122.663	175.614	69.711	0.396956	-1.33295	0.00667363	0.115254
Myo6	2.02004	2.78554	0.467274	0.154364	33.4942	57.7984	9.18997	0.159	-2.6529	0.00678951	0.11683
Fam69b	28.4	18.6248	7.19995	6.48952	80.1473	117.73	42.5644	0.361542	-1.46777	0.00682406	0.117212
Ttc14	12.0435	16.9057	5.99651	6.28915	375.739	489.856	261.623	0.534081	-0.90487	0.00685042	0.117437
Otud7b	5.32052	5.55708	1.97551	1.12443	91.4314	135.194	47.6688	0.352596	-1.50391	0.00686923	0.117563
Tnik	4.18618	4.3602	1.44452	0.524269	61.6871	96.1929	27.1813	0.28257	-1.82332	0.00713833	0.120862
Tmprss3	12.988	9.45116	3.37563	2.38723	65.7015	99.7215	31.6814	0.317699	-1.65427	0.00715487	0.120927
Nbea	1.59428	1.07865	0.236291	0.0737223	25.8432	45.2949	6.39152	0.141109	-2.82512	0.00715493	0.120927
Cd36	4.25308	4.37431	0.770999	0.309279	29.9937	51.9893	7.99805	0.15384	-2.70049	0.00721973	0.121914
Bicd1	7.3797	7.49799	2.41066	1.60623	80.6755	120.86	40.4913	0.335028	-1.57765	0.00727186	0.122251
Rsbn1l	14.4538	20.0504	6.38594	6.48745	215.17	292.921	137.419	0.469132	-1.09193	0.00745373	0.124647
Eml5	6.21902	9.93469	3.00842	1.73745	170.58	249.822	91.3386	0.365615	-1.4516	0.00749234	0.124962
Adamts10	24.5486	19.0514	9.79598	8.02964	188.887	250.547	127.227	0.507795	-0.977681	0.00760041	0.125719
Fgd5	3.49788	3.58228	0.961691	0.144022	36.3206	61.0847	11.5565	0.189188	-2.4021	0.00761009	0.125719
Prkaa2	1.11682	1.22787	0.105482	0	15.5352	29.4812	1.58923	0.0539065	-4.2134	0.00767723	0.126474
Pde4b	61.0289	57.3297	35.0168	17.1761	846.625	1097.23	596.02	0.543203	-0.880436	0.00767794	0.126474
Ube2l6	135.955	107.621	64.5521	56.334	420.696	520.207	321.185	0.617418	-0.695681	0.00769885	0.126628
Crim1	2.56129	2.66776	0.360743	0.236357	27.4556	48.0965	6.81478	0.14169	-2.81919	0.00776064	0.127435
Lass4	25.1171	21.3165	12.7354	5.51862	194.217	262.02	126.414	0.482461	-1.05152	0.00776136	0.127435
Papd5	20.5068	21.6492	8.83956	8.18622	225.013	299.02	151.005	0.504999	-0.985647	0.00782322	0.128229
Ptpre	65.417	62.3978	38.369	29.965	884.464	1062.34	706.587	0.665122	-0.588309	0.00792283	0.129638
Hnf4a	8.34486	4.89314	2.23312	0.0464486	53.7277	89.1707	18.2848	0.205054	-2.28592	0.00799685	0.130526
Slco3a1	34.6265	26.2625	16.2763	12.4063	398.82	503.568	294.072	0.583977	-0.776016	0.00800598	0.130526
Diap1	29.788	23.1415	13.9829	10.3131	279.892	356.817	202.966	0.568825	-0.813944	0.008023	0.130602
Baz1b	46.8586	53.7739	26.7936	24.3235	811.214	991.97	630.459	0.635563	-0.653894	0.00804579	0.130859
H2-Ob	46.6126	44.3701	26.8104	12.6609	286.229	373.154	199.304	0.534106	-0.904801	0.00805253	0.130859
Esr1	5.98771	7.81742	1.10161	1.78098	57.688	91.2089	24.1671	0.264965	-1.91613	0.00812829	0.131527
Pcmtd1	18.896	26.0395	10.8298	7.3123	270.106	359.391	180.82	0.50313	-0.990995	0.00825234	0.132913
Timp3	5.46711	4.42896	1.43222	0.518922	44.2479	71.3077	17.188	0.24104	-2.05265	0.00825373	0.132913
Ubqln2	18.2181	25.6379	5.46026	9.36974	159.437	222.984	95.8912	0.430037	-1.21747	0.00825531	0.132913
Epb4.1l4b	29.5179	42.738	16.1142	6.07405	225.667	327.399	123.935	0.378544	-1.40147	0.00845037	0.134901
Arrdc3	19.0394	21.5845	8.51521	6.9306	187.687	254.574	120.801	0.474519	-1.07546	0.0084595	0.134933
Meis1	186.009	133.754	73.4711	22.0012	1156.32	1696.36	616.28	0.363296	-1.46078	0.0086316	0.13672
Smg6	17.8382	17.8754	8.91315	6.17846	242.363	317.914	166.811	0.524704	-0.930425	0.00864949	0.13672
Ube2e3	131.279	148.182	69.9805	64.8437	528.585	659.175	397.996	0.603779	-0.727907	0.00866394	0.13672
H2-Q7	77.5182	88.6969	46.4632	25.83	300.951	391.224	210.679	0.538513	-0.892947	0.00867616	0.13672
A830080D01Rik	42.4965	56.8408	24.4792	19.5447	397.322	511.333	283.31	0.554062	-0.85188	0.0086826	0.13672
Arhgef5	5.92875	6.57305	2.19985	0.898493	67.6109	103.627	31.5949	0.30489	-1.71364	0.00868672	0.13672
Sesn1	45.1798	47.7208	25.9078	17.0959	374.619	475.835	273.403	0.574575	-0.799433	0.00871204	0.136779
Trove2	4.81926	4.41539	2.03369	0.673196	84.0549	123.758	44.352	0.358377	-1.48045	0.00880921	0.137622
Bgn	7.21666	5.4548	1.35788	0.254194	26.9093	46.641	7.17748	0.153888	-2.70005	0.00886217	0.138039
Gramd1a	24.8183	29.606	10.4059	9.21134	162.124	223.468	100.779	0.450979	-1.14887	0.00909843	0.140752
Zbtb4	3.51191	4.46679	1.52027	0.310465	61.1248	95.5262	26.7234	0.279749	-1.83779	0.00912837	0.140923
Nr4a1	11.2062	23.6841	2.00893	2.45262	76.3399	131.363	21.3168	0.162274	-2.6235	0.00913175	0.140923
Lhfpl2	6.13364	7.49282	2.13878	0.884553	57.7545	90.7116	24.7974	0.273365	-1.8711	0.00923047	0.14194
Pcf11	29.3798	40.4147	15.2772	16.6709	488.098	619.253	356.944	0.57641	-0.794834	0.00958699	0.146261
Xrcc5	23.608	16.2222	8.71491	5.54366	113.193	157.046	69.3397	0.441523	-1.17944	0.0096079	0.146368
Fam120c	5.94205	4.91888	1.65559	1.68095	89.1186	128.815	49.4224	0.38367	-1.38206	0.00968461	0.147183
Mylip	22.2154	23.6301	8.8449	7.87163	152.663	209.764	95.5625	0.455571	-1.13425	0.00972321	0.147533
Vprbp	14.988	15.0502	6.89867	4.993	185.474	248.62	122.329	0.492034	-1.02317	0.00993589	0.1504
Plcb4	9.33944	8.50327	3.57318	1.15138	67.0053	101.25	32.7609	0.323565	-1.62787	0.010082	0.152247
Apc	10.9061	13.5607	6.44505	4.53659	363.447	466.231	260.663	0.559086	-0.838859	0.0102511	0.154555
Zfp57	4.84024	3.67002	0.669966	0.313542	24.1633	42.3238	6.00286	0.141832	-2.81775	0.0102792	0.154856
Slc25a28	27.2194	28.5745	7.89495	8.57724	89.9688	131.301	48.6364	0.370419	-1.43277	0.0103031	0.155093
Ets1	22.2003	16.7401	9.57379	3.00034	211.517	303.591	119.444	0.393436	-1.3458	0.0103193	0.155214
Fnbp4	46.3525	54.6874	23.1943	26.2416	586.265	725.863	446.668	0.615361	-0.700495	0.010353	0.155475
Rag2	7.62184	7.68141	2.8045	0.536931	50.4175	79.6999	21.1351	0.265184	-1.91493	0.010428	0.156231
Unc5a	2.71147	2.98108	0.21768	0.203747	18.9484	34.6838	3.21306	0.0926386	-3.43224	0.0104376	0.156252
Trib2	2.82347	3.52752	0.309097	0.289313	22.8139	40.8081	4.81959	0.118104	-3.08187	0.0104612	0.156356
Ttc3	56.9049	49.0437	32.1952	18.6468	946.535	1188.79	704.279	0.592434	-0.755275	0.0105481	0.15741
Synpo2	1.17354	0.915648	0.0607828	0	11.8453	22.8961	0.794615	0.0347053	-4.8487	0.0107219	0.159515
Flt4	2.2145	1.62313	0.111114	0.208004	19.0829	34.5381	3.62766	0.105034	-3.25108	0.0107224	0.159515
Mex3a	6.34285	6.15313	2.62094	0.876138	74.4015	110.843	37.9605	0.342472	-1.54594	0.0108241	0.160645
Mafb	3.81542	4.71915	0.574325	0.358376	25.144	44.2765	6.01151	0.135772	-2.88074	0.0109542	0.162091
Ralgapa1	16.2571	17.2367	8.83776	6.37694	317.747	406.079	229.414	0.564948	-0.82381	0.0110308	0.162696
Pik3r1	23.9883	27.5377	13.2784	11.4134	465.689	582.519	348.858	0.59888	-0.739662	0.0110996	0.163457
Csgalnact1	19.2271	16.0987	8.8989	1.6453	145.675	213.996	77.3545	0.361476	-1.46803	0.0111086	0.163463
Agap1	4.63923	4.32772	1.76064	1.03525	91.4431	132.004	50.8819	0.385456	-1.37536	0.011119	0.163489
1110028C15Rik	21.6187	27.1282	12.0854	8.54769	271.207	355.134	187.281	0.527354	-0.923156	0.0113101	0.165658
Sdc4	32.0852	17.3368	6.76928	4.52572	120.512	188.104	52.9203	0.281336	-1.82963	0.0113627	0.166172
Myst4	8.73511	8.66046	3.16195	3.07678	133.622	184.491	82.7536	0.448551	-1.15666	0.0113888	0.166297
Vangl1	1.43813	3.66156	0.121531	0.0568764	14.3709	27.5412	1.20057	0.0435919	-4.5198	0.0115014	0.167184
Exph5	0.617275	0.802045	0.0225253	0	10.622	20.8467	0.397308	0.0190585	-5.71342	0.0115023	0.167184
Mast3	19.9488	19.5448	7.33858	9.82894	250.262	323.469	177.056	0.547366	-0.869423	0.0117178	0.169272
Arrdc4	6.26634	5.84104	1.36704	1.17718	46.4227	73.5756	19.2697	0.261903	-1.93289	0.0117387	0.169272
Cdkn1c	6.79703	10.3705	1.22498	0.938108	29.461	50.8981	8.024	0.157648	-2.66522	0.0117507	0.169272
Ddx60	17.947	24.5284	7.90818	10.0045	298.041	388.908	207.174	0.532705	-0.90859	0.0117529	0.169272
Rai1	10.4783	17.9904	4.49412	3.34361	219.053	325.787	112.319	0.344761	-1.53633	0.0118109	0.169744
Tns1	9.81202	8.2022	4.77407	3.08733	212.679	276.245	149.113	0.539786	-0.88954	0.0118422	0.169966
Ylpm1	22.2508	22.2317	11.2529	10.0722	383.911	480.322	287.5	0.598556	-0.740441	0.0120032	0.171835
Ppp3ca	69.9859	69.3855	29.8671	36.4435	375.096	469.456	280.737	0.598006	-0.741769	0.0120739	0.172717
Nfib	0.890781	1.35084	0.123298	0	16.0007	30.015	1.98654	0.0661849	-3.91735	0.0120856	0.172754
Adnp	48.5145	57.7481	27.7003	25.6383	649.784	797.959	501.608	0.628614	-0.669753	0.0121219	0.173143
Six5	6.32624	7.47434	0.985435	1.27712	36.3904	60.3087	12.4722	0.206807	-2.27365	0.0121318	0.173154
Rltpr	6.67006	5.91395	1.55462	0.24252	28.4087	48.4481	8.36941	0.17275	-2.53324	0.0121565	0.173352
Sf1	41.3868	55.2816	20.5306	24.9722	513.793	644.696	382.89	0.593908	-0.751688	0.0122083	0.173854
Foxn3	77.3797	81.8978	47.0466	32.7939	517.659	637.927	397.391	0.62294	-0.682834	0.012282	0.174511
Pik3c2b	5.36798	8.96468	2.45477	1.83812	119.143	173.299	64.9866	0.374998	-1.41505	0.0123679	0.175323
Faah	8.33002	6.36425	2.72032	1.06092	56.7858	86.3817	27.1899	0.314765	-1.66765	0.0124217	0.175382
D16Ertd472e	18.7362	21.0482	9.28724	8.18146	280.419	362.094	198.743	0.548871	-0.86546	0.0124616	0.175556
Fhl1	3.27946	8.03524	0.300891	0.563264	27.1097	49.3825	4.83689	0.0979475	-3.35185	0.0124665	0.175556
Ndn	3.42645	11.4809	0.261981	0	19.0189	37.2431	0.794615	0.0213359	-5.55057	0.0124826	0.175654
Ddx17	33.6778	46.4089	19.7578	19.3234	698.174	865.667	530.682	0.613032	-0.705965	0.0124964	0.175717
Trp53bp1	18.9048	17.5958	9.93097	7.58856	345.163	432.358	257.968	0.596654	-0.745033	0.0126896	0.177514
Plag1	9.93846	5.87868	2.93953	1.31018	75.2564	113.304	37.2091	0.328401	-1.60647	0.0128489	0.179346
Egr1	64.6277	95.2528	37.241	18.6477	537.608	750.155	325.062	0.433326	-1.20648	0.0128893	0.179646
Gpsm1	7.73281	9.97318	3.52185	0.893946	64.0411	98.1457	29.9365	0.305021	-1.71302	0.0130079	0.180769
Otud4	36.6707	47.7982	18.4552	22.6911	763.996	946.385	581.608	0.614557	-0.70238	0.0130568	0.181057
Rtn4	20.1009	22.3659	9.59162	9.9786	342.816	434.469	251.163	0.578091	-0.790631	0.0133877	0.184669
Fgfr1	3.60399	2.36558	0.690943	0.2021	27.2652	46.1437	8.38671	0.181752	-2.45996	0.0133967	0.184669
Hgfac	2.94619	4.22497	0.205673	0	11.9182	23.0418	0.794615	0.0344859	-4.85785	0.013587	0.186299
Prdm16	2.9417	3.02777	0.854207	0.493829	50.4423	78.851	22.0336	0.279433	-1.83943	0.0136345	0.18661
Hnrnpa0	150.888	188.01	79.3026	96.9786	1150.09	1389.17	910.999	0.655785	-0.608706	0.0139273	0.190206
Fert2	5.81405	6.13649	1.12022	1.10677	39.2845	63.7042	14.8647	0.23334	-2.0995	0.0139677	0.190484
Med12l	4.94332	5.66612	2.4909	1.16573	118.694	166.555	70.8338	0.425287	-1.23349	0.014051	0.191345
Zfp317	30.1175	32.8179	17.6773	11.1144	304.426	388.422	220.431	0.567503	-0.817301	0.0141343	0.191919
A630072M18Rik	10.6559	11.2775	4.91693	3.06815	132.087	182.017	82.1573	0.451371	-1.14761	0.0142376	0.192709
Cd81	277.015	200.569	125.229	94.9441	877.938	1117.6	638.275	0.571111	-0.808156	0.0142563	0.192709
Rif1	37.198	41.8025	21.5706	20.309	856.339	1029.48	683.198	0.663635	-0.591538	0.0142648	0.192709
Mn1	26.4637	14.0159	6.17598	2.6426	242.944	383.883	102.005	0.26572	-1.91202	0.0143549	0.193267
Impact	60.1249	87.505	33.9647	31.024	600.828	773.973	427.682	0.55258	-0.855744	0.014424	0.193348
Rbbp6	30.9255	42.5388	18.4813	17.9758	708.263	872.604	543.923	0.623333	-0.681925	0.0146927	0.195926
Sertad2	8.71578	8.84532	3.48062	2.68688	116.73	162.444	71.0154	0.437169	-1.19374	0.0147757	0.196289
Ccnd1	7.23847	7.49009	2.10796	1.49311	55.9275	85.7878	26.0672	0.303856	-1.71854	0.01495	0.197708
Rhd	3.73651	10.9548	0.428531	0.133701	17.6499	33.7019	1.59788	0.0474122	-4.3986	0.0151178	0.199024
Gabpb1	49.1011	50.3986	27.7164	19.673	341.38	428.903	253.857	0.591876	-0.756634	0.0151771	0.199528
Phtf2	17.5359	17.2598	9.6535	5.10345	196.936	258.527	135.345	0.523523	-0.933674	0.015196	0.199639
Hmox1	19.6569	8.26872	0.960569	2.1835	38.985	68.2875	9.68242	0.141789	-2.81818	0.0152361	0.199889
Camk1d	8.3721	11.5786	5.07893	2.22036	157.437	216.859	98.015	0.451975	-1.14568	0.0154502	0.201446
Arhgap18	47.6042	46.5224	28.3489	18.9772	424.294	522.646	325.943	0.623641	-0.681212	0.0157661	0.205424
Car1	29.356	27.5287	14.9029	2.27077	74.4619	109.072	39.8519	0.365372	-1.45256	0.0158276	0.206084
Srsf4	26.5321	35.4774	12.5691	10.3277	156.237	213.743	98.7324	0.461922	-1.11428	0.0160195	0.208013
Pag1	7.63795	8.4692	2.9349	3.16401	150.326	203.786	96.8669	0.475337	-1.07298	0.0160967	0.208575
Rhbdd2	23.8319	21.8702	12.7032	7.8135	227.828	292.956	162.699	0.555371	-0.848476	0.0161121	0.208575
4732418C07Rik	37.2127	37.6068	21.7774	15.2053	398.483	493.807	303.158	0.61392	-0.703877	0.0161177	0.208575
6820431F20Rik	18.2107	21.5861	11.7051	7.74773	454.461	565.359	343.563	0.60769	-0.718591	0.0161656	0.209052
Socs5	8.03126	10.6497	3.19919	2.3034	85.832	125.541	46.1228	0.367392	-1.44461	0.0162612	0.210002
Bahcc1	4.44496	6.29504	1.67335	1.94365	125.421	176.051	74.7901	0.42482	-1.23508	0.016313	0.210115
Sppl3	49.4398	54.4609	22.494	26.5873	357.673	448.731	266.615	0.594154	-0.751092	0.0165113	0.212398
Khdrbs3	6.68836	10.9519	1.48518	0.962391	29.8766	50.9345	8.81861	0.173136	-2.53002	0.016566	0.212638
Ppp1r15a	72.0823	65.0255	43.9578	25.8671	400.395	491.49	309.299	0.629308	-0.668161	0.0166015	0.212842
Pik3ca	13.8967	19.2642	8.36733	6.60593	353.593	451.982	255.205	0.564634	-0.824612	0.0166494	0.213133
Fbxo32	14.1521	10.0102	5.0054	2.45406	69.9231	101.419	38.427	0.378892	-1.40014	0.0166675	0.213221
Bmi1	23.0109	24.3925	11.1322	8.78631	199.08	261.329	136.831	0.523597	-0.93347	0.0168497	0.214828
Herc1	17.1406	18.9422	10.9915	8.05492	697.977	842.429	553.526	0.65706	-0.605903	0.0170208	0.216719
Plekha5	7.45229	4.96214	2.31728	1.49855	67.8086	98.3389	37.2783	0.37908	-1.39943	0.0170566	0.217029
Lrp6	10.4981	9.1071	5.14917	3.71736	220.415	282.405	158.424	0.560981	-0.833975	0.0172739	0.2195
Dip2c	1.84625	2.73104	0.431183	0.302689	33.6645	56.1007	11.2284	0.200147	-2.32086	0.0173167	0.219897
Sox4	22.8972	25.6755	12.0107	7.19757	163.819	219.854	107.784	0.490252	-1.0284	0.0174273	0.221153
Slc10a1	10.8933	8.73577	1.74905	2.4075	40.2126	63.5221	16.9032	0.266099	-1.90997	0.0175911	0.221742
Itga9	3.15314	1.58715	0.731965	0.0856394	31.4014	52.0495	10.7533	0.206597	-2.27511	0.0175928	0.221742
Nexn	1.57596	4.38942	0.168694	0	11.991	23.1875	0.794615	0.0342692	-4.86695	0.0176045	0.221742
Ipcef1	4.21731	3.30676	1.57475	0.638713	64.9352	95.4771	34.3933	0.360226	-1.47303	0.017617	0.221742
Atg2b	9.08276	8.9087	4.44308	3.46226	217.355	281.036	153.674	0.546813	-0.870881	0.0176287	0.221742
Zfp827	1.0628	2.96015	0.199087	0.0266206	24.781	46.3749	3.18711	0.0687248	-3.86302	0.0176452	0.221742
Brca2	14.4806	17.714	8.92542	6.60034	423.589	529.087	318.092	0.60121	-0.734059	0.0177311	0.22237
Armcx1	11.9119	12.4956	3.94805	2.54568	61.3818	92.3001	30.4635	0.330048	-1.59925	0.0177339	0.22237
Zfp948	17.5302	20.7559	5.07977	7.71655	108.36	152.294	64.4255	0.423035	-1.24115	0.0179046	0.224363
BC016423	16.3156	20.8861	10.1934	7.25887	376.073	474.623	277.523	0.584723	-0.774176	0.0183018	0.228196
Lonrf3	7.82202	10.2876	2.69965	3.95508	149.58	204.15	95.0101	0.465394	-1.10348	0.018311	0.228196
Mtmr12	14.9062	15.4706	7.03652	5.06281	157.427	210.577	104.277	0.495199	-1.01392	0.0183158	0.228196
Ppargc1a	1.11984	2.27999	0.199783	0.0623319	18.3942	33.5926	3.19576	0.0951328	-3.39391	0.0184244	0.228828
Fam184a	2.11469	3.29995	0.383352	0.0512593	17.9108	32.6345	3.18711	0.0976609	-3.35608	0.0184296	0.228828
Phxr4	10.1507	17.1693	2.97756	1.46683	34.5458	57.4833	11.6084	0.201944	-2.30797	0.0186577	0.230905
Ocrl	28.3836	20.5753	13.3549	8.71098	304.384	391.1	217.667	0.55655	-0.845418	0.0186907	0.231164
Gm10406	3.85819	6.66573	0.442486	0.310623	17.0841	31.3611	2.8071	0.0895089	-3.48182	0.0187252	0.231381
Sorbs1	4.04612	3.31453	1.40122	0.476921	50.4558	76.9347	23.9768	0.311652	-1.68199	0.0187448	0.231381
Fam193b	10.4254	11.1891	3.6368	3.68381	102.488	143.901	61.0741	0.424416	-1.23645	0.018822	0.232032
Atp11b	52.2819	58.8201	29.1673	29.2148	686.946	828.276	545.616	0.658736	-0.602227	0.0188574	0.232317
Pglyrp2	23.7079	13.1759	6.69293	2.74074	77.3835	117.973	36.7945	0.31189	-1.68089	0.0188784	0.232426
Klf11	9.67403	8.77653	3.09571	2.69423	78.5453	112.928	44.1623	0.391065	-1.35452	0.0188968	0.232502
Snn	13.3579	14.2782	5.213	3.55495	85.8032	123.091	48.5153	0.394142	-1.34321	0.0191695	0.235247
Akap8	63.5004	70.2153	36.4637	33.4724	626.508	757.453	495.562	0.654248	-0.61209	0.0192436	0.236005
6720401G13Rik	15.5106	19.7597	8.40025	7.18424	275.111	354.321	195.901	0.552892	-0.85493	0.019277	0.236019
Chrnb1	6.76908	8.82034	1.81143	0.659358	30.6215	51.2497	9.99324	0.194991	-2.35852	0.0194478	0.236852
Cdh5	1.21649	3.26932	0.162769	0.0507835	14.3573	27.1167	1.59788	0.058926	-4.08495	0.0195346	0.237731
Adamts5	1.26316	2.11968	0.160117	0.224803	23.9201	41.8027	6.03746	0.144427	-2.79158	0.0195499	0.237765
Bbs1	1.68456	2.75163	0.347755	0.108499	21.3335	37.8735	4.79364	0.12657	-2.98199	0.0197574	0.239405
Tal1	14.4371	21.4957	8.10799	5.49719	168.093	228.332	107.853	0.472352	-1.08206	0.0197807	0.239405
Camk2d	20.9541	29.2121	9.88973	11.5709	263.309	342.049	184.57	0.539601	-0.890036	0.0198486	0.239405
Ccnl1	120.564	172.87	54.3436	69.9279	738.315	961.666	514.963	0.53549	-0.901068	0.0198624	0.23942
Gtpbp2	20.0721	26.3618	9.18726	8.39448	155.328	210.662	99.9935	0.474663	-1.07503	0.0199387	0.239814
Fyb	50.0127	57.9729	24.3975	26.7679	353.297	442.898	263.696	0.595387	-0.748101	0.0199548	0.239814
Mta3	39.9806	25.9476	14.6345	12.1096	233.93	311.328	156.533	0.502791	-0.991969	0.0199582	0.239814
Phip	29.5522	37.9288	19.3911	16.3953	921.38	1107.77	734.987	0.663481	-0.591874	0.0200374	0.240613
Cnot6	73.5664	98.2893	39.5175	44.839	531.883	657.296	406.47	0.618397	-0.693396	0.0201632	0.241808
Rbp1	15.4842	21.4208	8.5617	3.62158	104.297	148.195	60.4	0.407571	-1.29488	0.0202854	0.242824
Tet3	9.55912	13.687	5.51272	4.73298	300.663	387.356	213.971	0.552387	-0.856249	0.0203121	0.242852
Fam161b	5.05547	5.99929	1.09518	0.904482	34.8419	56.8403	12.8436	0.225959	-2.14587	0.0203133	0.242852
Zfp161	24.8604	23.594	12.1327	9.31202	205.697	265.355	146.038	0.550351	-0.861575	0.0203372	0.242911
Trp53i11	12.5483	13.1285	6.41809	1.29271	71.5762	104.864	38.2886	0.365126	-1.45353	0.0203438	0.242911
Arl4c	8.62628	10.7535	3.32632	2.50094	80.8869	117.646	44.1277	0.375088	-1.4147	0.0203717	0.24294
Maml2	15.9287	11.2891	7.11607	3.26435	189.05	257.653	120.446	0.467473	-1.09705	0.0203846	0.24294
Rsf1	11.2798	13.253	6.19899	5.32931	331.959	418.231	245.687	0.587442	-0.767482	0.0205122	0.244001
Hmga2	18.8363	21.4185	9.6325	7.31941	196.409	257.618	135.199	0.524802	-0.930154	0.0206182	0.244955
Mast4	4.49395	3.88603	1.68229	1.30901	99.2548	137.522	60.9876	0.443475	-1.17308	0.0208094	0.246765
Clcn3	14.1875	18.3451	6.84111	6.97317	230.425	300.525	160.325	0.533483	-0.906487	0.0208447	0.247028
Zfp407	12.7402	9.43791	5.25075	5.17064	214.288	270.29	158.286	0.585617	-0.77197	0.0208734	0.247214
Lrrc49	11.4374	8.19256	3.68673	2.34391	64.8831	94.0945	35.6718	0.379106	-1.39933	0.0211318	0.249652
Nckap1	1.67023	4.19728	0.191555	0.179294	16.2852	30.1607	2.40979	0.0798986	-3.64569	0.0212916	0.251071
Mau2	31.7926	39.8055	17.1096	18.1623	476.609	588.692	364.527	0.619215	-0.691487	0.0213641	0.251614
Atp10d	10.6008	10.9693	5.14917	3.48082	149.802	200.172	99.4318	0.496733	-1.00946	0.021475	0.252607
Aldh7a1	12.5471	14.4428	6.15196	2.78419	93.1564	132.296	54.0171	0.408306	-1.29228	0.0215015	0.252762
Dach1	10.4145	11.3367	5.00825	3.17678	127.815	174.268	81.3627	0.466883	-1.09887	0.0216157	0.253948
Tnrc6b	9.29813	10.1044	5.66327	4.08819	423.784	521.494	326.073	0.625267	-0.677456	0.0216348	0.254015
Phc1	13.6832	15.4296	6.30938	4.48188	125.151	171.297	79.0048	0.461216	-1.11649	0.0219329	0.256091
Slc25a27	6.81732	9.25878	2.2536	1.05468	41.4265	66.0449	16.808	0.254494	-1.9743	0.0221441	0.258239
Abcc5	7.39112	8.98646	3.00174	2.71161	111.618	155.374	67.8629	0.436771	-1.19505	0.0221581	0.258244
Siah1a	13.0286	19.3796	5.845	3.07138	70.0082	104.379	35.6372	0.34142	-1.55038	0.0223235	0.259376
Ythdc1	57.4462	63.8417	31.7198	29.6229	460.578	564.109	357.047	0.632939	-0.659861	0.0223405	0.259415
Nsmaf	42.1705	51.5153	27.38	18.3549	404.268	503.037	305.499	0.607309	-0.719498	0.0224442	0.259983
Znrf1	22.2197	28.9608	10.954	12.8873	353.28	445.179	261.381	0.587137	-0.76823	0.0225236	0.260744
Bdh2	6.9014	9.611	0.923421	0.345727	16.1763	29.5541	2.79845	0.0946892	-3.40066	0.0226175	0.261512
Csad	22.0027	26.1519	11.1713	6.43464	121.383	167.052	75.7139	0.453234	-1.14167	0.0228421	0.263308
Mier3	58.0425	75.3195	34.5893	36.1346	897.185	1076.63	717.739	0.666653	-0.584993	0.0230541	0.264976
AI504432	12.6821	15.065	5.38322	5.95147	178.304	235.608	120.999	0.513563	-0.961386	0.0230566	0.264976
Zmynd11	32.8709	38.7311	19.0297	15.4991	361.46	451.217	271.702	0.602153	-0.731799	0.0231109	0.265119
Sos1	11.2357	13.3491	6.8136	4.35757	262.713	335.839	189.587	0.564518	-0.824909	0.0234475	0.267848
Tfdp2	11.3815	12.7069	6.05373	4.55419	218.567	282.285	154.848	0.548553	-0.866296	0.0234864	0.268131
Slc27a6	7.05086	2.73599	0.998915	0	22.1267	39.4857	4.76769	0.120745	-3.04997	0.0235118	0.268261
Birc2	36.1181	47.9155	21.902	16.7611	317.725	403.558	231.893	0.57462	-0.799319	0.023639	0.268904
Ttpa	10.0589	11.2531	3.04599	3.11624	67.9492	99.7342	36.1642	0.362606	-1.46353	0.0236937	0.269365
Asah2	3.91385	6.39306	1.0324	1.2184	48.3289	75.7469	20.9108	0.276062	-1.85694	0.0237161	0.269458
Zfp664	8.25725	8.27941	3.28799	1.78696	71.3826	103.518	39.2475	0.379138	-1.3992	0.0237503	0.269686
Il12a	109.13	167.326	62.3538	51.5661	438.397	578.179	298.615	0.516476	-0.953227	0.0241149	0.272848
Fam73a	9.86167	10.1784	4.88758	2.72216	120.971	164.639	77.3031	0.469532	-1.09071	0.0241587	0.272958
Rnf145	4.64324	6.75033	1.97165	1.49943	84.3597	122.182	46.5375	0.380886	-1.39257	0.0245443	0.276552
9830001H06Rik	3.88849	2.99931	1.86323	0.780197	103.19	140.384	65.9969	0.470117	-1.08891	0.0245873	0.276873
5830417I10Rik	4.46554	5.48185	2.08941	1.39985	107.548	149.747	65.3493	0.436398	-1.19628	0.0249759	0.280584
Slc22a21	5.27745	10.8308	1.41227	1.23375	33.9629	56.2828	11.643	0.206866	-2.27323	0.0251414	0.281611
Zfhx3	5.21104	5.94539	2.42063	2.47503	217.875	281.048	154.702	0.550446	-0.861326	0.0252156	0.282109
Trim67	0.428177	0.941505	0.0245533	0	9.3669	18.3365	0.397308	0.0216676	-5.52832	0.0256083	0.284326
Myo5c	1.52059	2.72766	0.353374	0.210481	25.3927	43.5733	7.21208	0.165516	-2.59496	0.025823	0.286259
Pogz	10.1548	12.1725	5.80293	3.78881	200.366	261.232	139.5	0.534007	-0.90507	0.025908	0.286983
Ankrd29	1.40649	4.73	0.0664205	0.124338	15.7214	30.2335	1.20922	0.0399961	-4.644	0.0259333	0.287095
Nrgn	18.5423	18.3246	5.35227	3.91382	48.0252	73.1876	22.8628	0.312386	-1.6786	0.0260314	0.287699
Ewsr1	102.927	143.396	60.8246	62.4137	736.084	903.577	568.591	0.629267	-0.668256	0.0263476	0.290496
Tef	5.31759	4.25189	1.69791	0.6811	42.8379	65.6807	19.9951	0.304429	-1.71582	0.0266742	0.293076
Ccnl2	57.3628	58.2154	30.0221	27.8518	352.136	433.183	271.089	0.625806	-0.676212	0.0267702	0.293915
Setd5	21.9005	30.9446	12.4344	12.8587	418.568	522.49	314.647	0.602206	-0.731671	0.0267815	0.293915
Dsg2	0.846382	1.13733	0.0377492	0	8.88782	17.3783	0.397308	0.0228622	-5.45089	0.0269627	0.295008
Sik1	10.3954	13.1369	3.02167	5.43206	118.267	162.384	74.1512	0.456642	-1.13086	0.0273579	0.29789
Smad3	16.5653	13.7321	8.41267	5.48809	186.003	237.316	134.689	0.56755	-0.817181	0.0273683	0.29789
Brwd1	13.2512	11.5918	8.04117	4.91563	353.192	429.484	276.901	0.644729	-0.633234	0.0274079	0.298036
Tbrg3	9.48703	15.5899	5.17692	3.62783	219.56	305.183	133.938	0.438877	-1.18811	0.0274734	0.298577
Cadps2	2.36549	3.34376	0.497369	0.296249	24.471	41.7299	7.21208	0.172828	-2.53259	0.0277419	0.30091
Klhl17	10.7253	9.23691	3.58768	2.55211	63.9171	92.5424	35.2917	0.381357	-1.39078	0.0277573	0.30091
Etv5	10.1495	4.18451	1.41461	0.794439	50.5225	85.0229	16.022	0.188444	-2.40779	0.0278943	0.301598
Rgl1	5.40571	7.00996	1.50223	1.45815	47.9623	73.8306	22.0941	0.299254	-1.74056	0.0279226	0.301733
Mfsd2b	8.27549	6.63422	3.39104	0.647753	47.6299	71.7322	23.5276	0.327993	-1.60826	0.0280249	0.302494
A830010M20Rik	2.71139	4.47149	0.864292	0.749049	47.4445	74.0127	20.8762	0.282063	-1.82591	0.0280642	0.302574
Nfatc2	2.09751	3.26398	0.803093	0.363721	43.3594	68.3129	18.4059	0.269435	-1.89199	0.0282434	0.304161
Ahctf1	12.9644	14.8907	7.5672	5.73047	300.592	376.926	224.257	0.594964	-0.749126	0.028264	0.304211
Dab2ip	3.11559	4.42794	0.85408	1.02782	53.7323	81.7255	25.7391	0.314945	-1.66683	0.0284172	0.305293
Gm11346	21.2608	30.2811	9.50403	4.17554	58.3092	87.8134	28.8051	0.328026	-1.60812	0.0285978	0.306414
Camkk1	3.98105	6.52245	0.626674	1.23178	33.8932	55.2882	12.4982	0.226055	-2.14525	0.0286723	0.306833
Serpinb9	10.7849	14.6472	5.22041	3.21779	93.2954	132.09	54.5009	0.412605	-1.27717	0.028732	0.306986
Arhgef1	22.0181	20.0905	9.31918	9.45428	181.288	232.793	129.783	0.557505	-0.842943	0.0287606	0.30712
Rbm33	12.2203	11.1598	6.10031	5.41158	275.498	341.404	209.592	0.61391	-0.703901	0.0288069	0.307441
Isoc1	37.943	38.5958	16.6228	18.9549	238.385	301.07	175.699	0.583583	-0.77699	0.0289022	0.308112
Parp12	9.26035	11.557	2.67904	3.51059	70.7566	102.887	38.6259	0.375419	-1.41343	0.0292705	0.310817
Zfp287	4.02387	4.48297	1.33524	0.645044	42.1433	65.4748	18.8118	0.287314	-1.7993	0.0293039	0.310998
Ikzf2	18.0714	24.8983	12.2583	7.90698	490.192	618.829	361.554	0.584256	-0.775328	0.0293392	0.311142
Chd3	11.5199	10.9739	6.41656	3.80653	193.74	248.049	139.431	0.562109	-0.831079	0.0293612	0.311142
Bok	6.01977	8.68657	1.05716	0.42407	18.0863	32.1736	3.99902	0.124295	-3.00816	0.0293979	0.311142
2900026A02Rik	6.22934	8.11704	2.0004	2.70452	90.6217	128.124	53.1193	0.414592	-1.27024	0.0294315	0.311142
Slc23a2	7.74629	5.30538	2.41276	2.60822	94.8163	128.135	61.4973	0.47994	-1.05907	0.0294349	0.311142
Atf7ip	30.8242	30.0947	20.1599	10.5526	343.476	423.481	263.47	0.622152	-0.684662	0.0295849	0.312409
Ctla2b	127.294	171.97	82.2072	33.0018	386.997	524.855	249.14	0.474684	-1.07496	0.0298164	0.314155
Tgfbr3	5.47403	6.65442	3.2513	0.668835	78.3407	112.407	44.2741	0.393873	-1.3442	0.0300204	0.31543
Mamdc2	6.779	8.69524	2.98029	1.03091	52.1053	79.0332	25.1774	0.318568	-1.65033	0.030144	0.31645
Snx30	14.0667	15.3076	7.51901	6.41757	269.223	338.131	200.315	0.592419	-0.75531	0.0301637	0.31645
Ppp2r2a	52.2923	63.714	28.5325	27.4717	339.305	422.731	255.879	0.605299	-0.724279	0.0301674	0.31645
Abcg1	99.8732	71.0647	47.1338	38.3414	1242.31	1533.47	951.151	0.620262	-0.68905	0.0302986	0.317475
4930594C11Rik	3.12897	3.6551	0.235497	0.367374	15.927	28.6324	3.22171	0.11252	-3.15175	0.0304223	0.318596
Clk2	30.0871	34.3609	14.2304	13.1443	174.711	228.137	121.284	0.531629	-0.911508	0.0309161	0.322522
Map3k12	8.96649	7.2864	2.38643	3.84486	102.58	138.298	66.8613	0.483457	-1.04854	0.0311092	0.323929
Grb10	3.13359	3.67486	0.67085	0.667156	33.5273	53.7963	13.2582	0.246452	-2.02062	0.0311329	0.323929
Cnn3	36.4469	26.9112	13.9282	14.4516	152.446	195.587	109.305	0.558855	-0.839455	0.0311362	0.323929
Pde4d	13.8724	14.9577	8.06891	5.48486	246.843	311.657	182.03	0.584071	-0.775786	0.0311856	0.324199
Chic1	1.60153	2.40106	0.379874	0.246157	27.0266	45.2347	8.81861	0.194953	-2.35881	0.0312964	0.325062
Zfp612	1.81348	1.93339	0.132353	0.20647	15.6966	28.1715	3.22171	0.114361	-3.12834	0.0313359	0.325245
Mllt10	26.5746	34.9149	14.9164	14.7902	369.184	459.549	278.819	0.606723	-0.72089	0.0313515	0.325245
Psd3	2.96679	4.91778	1.28249	1.3033	100.301	141.938	58.6643	0.41331	-1.2747	0.0314916	0.32602
Rnf215	9.87929	11.9325	1.78732	3.13672	41.599	64.6623	18.5356	0.286653	-1.80262	0.0315469	0.326236
Cxxc5	36.6372	24.5071	16.0866	10.6914	165.116	214.371	115.86	0.540463	-0.887732	0.0318901	0.328969
4732471J01Rik	7.99445	12.2423	2.06294	1.9309	36.3772	58.2957	14.4588	0.248024	-2.01145	0.0318924	0.328969
Sgms1	27.4785	31.9726	16.1996	12.9329	333.114	413.417	252.812	0.611519	-0.709531	0.031915	0.328969
Vipr2	7.71944	8.7495	2.42779	2.2126	57.7772	85.4362	30.1181	0.352521	-1.50422	0.0322736	0.331227
Inadl	3.24191	2.89177	1.42409	0.413671	56.705	83.059	30.3511	0.365416	-1.45239	0.0323846	0.331968
Casd1	31.5237	47.4188	16.68	17.8735	351.614	453.232	249.997	0.551587	-0.858339	0.0323982	0.331968
Znrf3	12.3457	12.587	6.3446	4.81501	187.845	241.295	134.395	0.556976	-0.844313	0.0324722	0.332368
Pdgfd	5.70285	3.95994	0.722892	0.225541	14.9741	26.7525	3.19576	0.119457	-3.06544	0.0325121	0.332552
Gm12216	14.9658	19.0248	4.88098	2.46	37.967	59.9206	16.0134	0.267243	-1.90377	0.0326354	0.333141
Yes1	1.36563	3.52506	0.381336	0.0892321	18.8279	33.6655	3.99037	0.11853	-3.07667	0.0326568	0.33318
Rftn2	2.27174	3.06161	0.529485	0	16.7772	29.9785	3.57577	0.119278	-3.0676	0.0326927	0.333188
2610015P09Rik	11.8313	17.3979	5.46154	5.05641	118.066	162.639	73.4944	0.451888	-1.14596	0.0329225	0.335171
Slc18a1	5.18379	11.9684	1.45656	1.16857	48.4458	81.2409	15.6507	0.192645	-2.37598	0.0329678	0.335452
Armc10	57.1138	72.6456	34.684	27.4387	319.532	399.908	239.157	0.59803	-0.741711	0.033197	0.337063
Ppp2r3a	7.72284	8.77245	4.40758	2.31026	139.876	186.056	93.6965	0.503594	-0.989667	0.0336716	0.339522
Amotl1	1.14376	0.529467	0.144982	0	12.7975	23.2112	2.38385	0.102702	-3.28346	0.0337613	0.340234
Pkn2	14.7126	20.3268	7.83948	7.95734	260.452	332.456	188.448	0.566835	-0.819	0.0338213	0.340489
Abcb4	3.50365	4.36079	0.742997	0.695441	30.1502	49.0546	11.2457	0.229249	-2.12502	0.0338986	0.340928
Lrrc14	19.6389	17.1693	6.26856	7.46751	94.6051	128.888	60.3227	0.468026	-1.09534	0.0340142	0.341887
Gnaq	15.8265	18.2938	7.60037	8.01213	231.864	294.534	169.195	0.574452	-0.799743	0.0341203	0.342411
Vegfa	1.5493	2.83892	0.0518249	0.291047	15.3629	27.8927	2.83305	0.101569	-3.29946	0.0344764	0.345073
Yeats2	10.6741	12.4211	4.65276	5.56773	202.314	259.85	144.778	0.55716	-0.843837	0.0345752	0.345334
Npepl1	45.0901	43.5005	20.6261	21.4296	227.45	285.316	169.584	0.594372	-0.750563	0.0347097	0.346065
Zfp28	3.3137	4.8576	0.938923	0.585884	31.885	51.747	12.023	0.232342	-2.10568	0.0349005	0.347305
Stab1	1.51624	2.88947	0.13525	0.632967	32.8812	53.6269	12.1355	0.226294	-2.14373	0.0349738	0.347813
Dab2	2.27009	2.43182	0.186919	0.393649	19.3085	33.3741	5.24284	0.157093	-2.67031	0.0350065	0.347813
AW146020	11.0947	10.355	4.4855	2.99886	79.67	111.231	48.1094	0.43252	-1.20916	0.0351428	0.348262
Pip5k1b	7.67842	5.62795	1.45547	1.52258	33.1373	51.8072	14.4674	0.279255	-1.84034	0.0351608	0.348262
Aqp9	24.1468	12.5458	7.27973	1.22495	96.0128	150.17	41.8557	0.278722	-1.8431	0.0351617	0.348262
Akap13	78.2832	63.848	46.4497	29.5493	2278.84	2744.03	1813.65	0.660947	-0.597395	0.0353111	0.349241
H2-Gs10	25.6914	28.4112	14.3533	6.32219	109.365	148.716	70.0132	0.470785	-1.08686	0.0354465	0.349868
D14Abb1e	15.2898	24.0815	7.79308	8.20273	344.139	455.185	233.094	0.512086	-0.965541	0.0354575	0.349868
Fcho1	16.8811	13.4187	7.44426	5.30028	120.595	158.575	82.6152	0.520986	-0.940684	0.0355219	0.350186
Expi	23.274	35.9325	5.1681	5.20941	30.0062	49.1639	10.8484	0.220658	-2.18012	0.0355679	0.3502
Ryr3	0.297218	1.11487	0.0140359	0.026275	17.0493	32.8894	1.20922	0.0367663	-4.76547	0.0356952	0.350984
Map4k4	15.1948	19.6042	7.96564	7.70792	234.166	299.215	169.117	0.565204	-0.823158	0.0357338	0.351182
Smad5	19.8988	19.5658	11.7552	8.77401	357.987	434.772	281.203	0.646782	-0.628649	0.0358111	0.35176
Oas2	14.2222	8.12476	4.14172	3.9814	96.8804	133.507	60.2535	0.451312	-1.1478	0.0359445	0.352705
4933439C10Rik	10.7639	23.3528	3.45656	3.01963	60.316	97.3459	23.286	0.239209	-2.06366	0.036036	0.353421
Nfatc3	20.2016	18.5168	10.3206	9.3571	292.372	357.861	226.883	0.633999	-0.657449	0.0361301	0.354161
Osbpl1a	23.5636	16.5119	11.3641	6.42098	149.121	192.894	105.348	0.546145	-0.872645	0.0361491	0.354165
Cand2	8.79341	10.2109	4.2436	3.08108	117.488	158.77	76.2063	0.479981	-1.05895	0.0362195	0.354671
Rbm26	75.467	108.223	38.6169	46.4513	912.863	1152.09	673.638	0.58471	-0.774206	0.0363795	0.35514
Fam171a1	7.27715	6.2863	2.60812	1.66	60.0795	86.491	33.6679	0.389265	-1.36118	0.0365417	0.355991
Rras2	7.81511	14.5807	4.08765	1.33466	50.382	77.5904	23.1736	0.298666	-1.7434	0.0367471	0.357442
Trim39	11.8522	14.52	5.02942	4.19859	92.3349	128.476	56.1939	0.437389	-1.19301	0.0368875	0.358441
Usp42	15.0123	18.1728	8.18868	6.60331	203.685	261.693	145.676	0.556666	-0.845116	0.0370614	0.359738
Akap12	1.89738	3.3187	0.865476	0.0648065	30.2029	49.6612	10.7446	0.216358	-2.20851	0.0370911	0.359738
Rapgef4	1.53573	2.58231	0.145047	0	9.75956	18.7245	0.794615	0.0424372	-4.55853	0.0371602	0.359922
Hoxa10	4.2011	3.959	0.825965	0.515399	23.7022	39.3891	8.01535	0.203492	-2.29696	0.0371715	0.359922
Hoxa3	3.28389	5.35739	0.76539	0.2388	19.1567	33.5198	4.79364	0.143009	-2.80582	0.0372482	0.360104
Sgk1	5.24901	4.27477	0.884414	1.50953	40.1389	60.939	19.3389	0.317348	-1.65586	0.0373378	0.360681
Tpk1	14.0896	13.8722	5.90888	3.79247	78.6455	109.994	47.2975	0.430002	-1.21759	0.0374089	0.360681
Abl2	10.1327	10.7256	5.14725	5.04451	276.252	342.8	209.704	0.611739	-0.709011	0.0374167	0.360681
2010000I03Rik	5.05452	9.23576	2.11464	1.49784	54.2178	82.3685	26.0672	0.31647	-1.65986	0.0374303	0.360681
Ppcdc	53.3677	73.6389	34.354	28.9911	433.833	534.096	333.57	0.624552	-0.679107	0.0374676	0.360681
Rab4a	11.2562	7.13159	1.99111	1.43359	24.6584	40.0923	9.22457	0.230083	-2.11977	0.0374847	0.360681
Rgs1	304.83	444.924	195.126	72.9027	1097.21	1523.21	671.223	0.440664	-1.18225	0.0374887	0.360681
Akap17b	3.15223	3.27314	0.878698	0.657965	39.356	60.6602	18.0518	0.297589	-1.74861	0.0378164	0.362765
Ptk2	1.2414	2.37364	0.216655	0.0811152	15.1334	27.4683	2.79845	0.101879	-3.29507	0.037829	0.362765
Rasal3	21.0262	25.775	9.05761	11.6708	205.356	263.464	147.248	0.558893	-0.839355	0.0378793	0.363064
Mmrn2	1.50647	1.80684	0.16492	0	10.5767	19.9614	1.19192	0.0597114	-4.06585	0.0380436	0.364271
Kcnj13	6.19045	11.4165	1.12221	1.05038	20.8993	36.1757	5.62285	0.155432	-2.68565	0.0382883	0.365876
Gimap5	23.4308	17.0721	11.2418	2.91706	86.4014	121.308	51.4949	0.424497	-1.23617	0.0385629	0.368086
Rassf6	2.61405	8.16814	0.331356	0.310148	17.1887	31.9677	2.40979	0.0753822	-3.72963	0.0386325	0.368086
Rictor	11.2521	12.0847	6.17701	5.19479	268.012	333.316	202.708	0.608154	-0.717492	0.0388554	0.369027
Uhrf2	23.9842	36.1633	14.9148	12.0149	253.56	324.926	182.194	0.560725	-0.834633	0.0389242	0.369168
Ifi44	24.7337	24.6469	10.2629	11.7639	171.942	220.448	123.435	0.559929	-0.836685	0.0390134	0.369638
Clec2i	17.9959	25.5687	6.44572	3.74472	41.8004	64.7716	18.8291	0.290701	-1.78239	0.0391087	0.369809
Sdpr	3.43895	4.07174	0.707906	0.331298	20.5738	35.1447	6.00286	0.170804	-2.54958	0.0391516	0.370031
Ssbp3	31.9552	22.0622	15.2976	9.37671	208.044	266.215	149.873	0.562978	-0.82885	0.0394573	0.371984
Gas6	1.55834	3.19814	0.0834035	0.0780652	9.7821	18.7609	0.803265	0.0428158	-4.54571	0.0396021	0.372805
Flrt3	0.534375	1.95837	0.047667	0	8.74845	17.0996	0.397308	0.0232349	-5.42756	0.0397661	0.373616
Gcfc1	31.4011	47.5864	18.2256	17.3779	359.82	459.356	260.284	0.566627	-0.819528	0.0397865	0.373616
Mpzl1	11.434	6.28545	3.67173	1.63244	44.0912	64.5768	23.6055	0.365541	-1.45189	0.0399815	0.374812
Nlrp1a	15.3582	19.5968	7.55983	7.8341	199.658	257.061	142.256	0.553393	-0.853624	0.0399973	0.374812
Mcph1	13.3555	18.0819	6.69537	6.44213	169.258	222.025	116.491	0.524673	-0.930511	0.0400266	0.374812
Obscn	0.134635	0.42292	0.0308818	0	12.6188	23.6483	1.58923	0.0672026	-3.89534	0.0400678	0.374812
Wdfy1	40.5734	33.5501	9.8636	21.0839	411.238	537.731	284.746	0.529533	-0.917208	0.0402192	0.375722
Coq2	42.4847	52.937	16.6747	25.0664	194.279	250.051	138.507	0.553916	-0.85226	0.0402284	0.375722
Zcchc7	43.6695	57.9898	24.1723	24.5507	314.266	392.268	236.264	0.602302	-0.731441	0.0402874	0.375798
Srsf6	86.5282	125.284	44.1557	53.3744	907.32	1147.42	667.221	0.581497	-0.782158	0.0405023	0.376724
Arhgap5	8.34698	12.1979	4.32863	3.35034	119.648	163.063	76.2323	0.467502	-1.09696	0.0405213	0.376724
D330041H03Rik	23.2353	46.3016	8.88961	8.32062	103.012	157.024	48.9991	0.312048	-1.68016	0.040534	0.376724
Zcchc14	0.707155	2.28668	0.0667897	0.0937722	15.6803	29.3482	2.01249	0.0685727	-3.86622	0.0406132	0.377276
Acvr2a	7.25503	9.4883	2.89318	3.24247	106.32	145.503	67.1375	0.461418	-1.11585	0.0406708	0.377441
Gm3002	4.33908	14.3116	0.870866	0.271709	79.1935	147.202	11.1852	0.0759852	-3.71814	0.040725	0.377575
Gm13315	3.67157	11.0634	0.873358	0.204364	24.1033	44.2163	3.99037	0.0902467	-3.46998	0.0408722	0.378414
Sstr2	8.83991	5.11521	0.933787	0.524412	14.0931	24.9819	3.20441	0.128269	-2.96275	0.0408751	0.378414
Opn1sw	2.79445	7.12776	0	1.00792	20.5782	36.285	4.87148	0.134256	-2.89694	0.0409533	0.37846
Pdzk1ip1	55.8335	42.4975	28.7332	9.50258	126.071	171.029	81.1119	0.474257	-1.07626	0.0410356	0.378792
Peli1	17.5467	21.756	8.68784	7.89943	160.25	209.668	110.833	0.528614	-0.919714	0.0412592	0.380082
Zfp704	10.0795	12.1943	5.90496	5.41003	386.28	472.173	300.386	0.636178	-0.652497	0.0412755	0.380082
Pabpc4l	2.73618	2.95149	0.538798	0.543105	28.1809	45.5134	10.8484	0.238356	-2.06881	0.0413616	0.380507
C80913	40.3569	51.1497	21.6829	24.3424	394.599	483.258	305.941	0.633079	-0.659542	0.0414956	0.381372
Cnot4	21.5493	27.3591	14.6824	10.5041	441.642	537.976	345.308	0.641865	-0.639658	0.0414959	0.381372
Gpx2-ps1	4.23394	7.56428	0.212441	0.198844	9.55166	18.3001	0.803265	0.0438941	-4.50983	0.0415283	0.381486
Pkia	3.36548	0.965249	0.234943	0.0549764	13.4157	24.8362	1.99519	0.080334	-3.63785	0.0416966	0.382524
Fam54a	28.6082	33.3786	12.8428	14.0389	169.231	219.078	119.384	0.544939	-0.875833	0.0421756	0.384642
1500009L16Rik	13.9881	17.8595	5.07155	2.20394	37.2943	58.1864	16.4021	0.281888	-1.82681	0.0422257	0.384836
Ubd	15.2373	12.0112	3.46209	1.51223	24.0588	39.3162	8.80131	0.223859	-2.15933	0.0422653	0.384836
Islr	1.48705	3.77287	0.183665	0	9.79598	18.7974	0.794615	0.0422727	-4.56413	0.0423589	0.384836
Nr2f2	0.719096	1.82446	0.0888153	0	9.79598	18.7974	0.794615	0.0422727	-4.56413	0.0423589	0.384836
Tle4	15.7313	23.1475	6.93188	9.64342	208.293	270.486	146.1	0.540137	-0.888603	0.0425696	0.386136
Ncoa2	17.2199	14.713	10.7171	6.18631	333.517	403.435	263.599	0.653388	-0.613988	0.0425925	0.386136
Bex4	6.88963	11.362	1.10622	0	11.6788	21.7684	1.58923	0.0730061	-3.77584	0.0426037	0.386136
Cuedc1	2.61866	3.7149	0.474712	0.253901	17.6344	30.8638	4.40498	0.142723	-2.80871	0.0426258	0.386153
Dcaf15	21.7885	15.8846	7.10906	8.40511	101.713	134.26	69.1673	0.515175	-0.956865	0.0426658	0.386205
Tshz1	19.0895	19.867	9.93168	9.5049	282.206	347.505	216.907	0.624185	-0.679954	0.0426722	0.386205
2510009E07Rik	1.19981	0.917647	0.0418794	0.0391989	8.82394	16.8446	0.803265	0.0476867	-4.39027	0.0427036	0.386215
A930001N09Rik	17.2409	14.4648	10.4752	5.81223	296.944	363.585	230.303	0.633423	-0.658759	0.0428855	0.387397
Sdr39u1	69.3769	51.6549	37.1899	21.4466	182.729	228.851	136.606	0.596921	-0.744387	0.0431645	0.389177
Tpm1	15.938	13.9098	7.32096	5.12385	114.153	150.51	77.7956	0.516879	-0.952103	0.043288	0.38992
Ppp1r13b	11.9367	7.92887	5.44032	2.47598	98.8314	132.841	64.8222	0.48797	-1.03514	0.0433722	0.390309
Tmod1	2.34574	1.85687	0.150655	0.0705061	9.88969	18.5788	1.20057	0.0646205	-3.95186	0.0434517	0.390697
Maml3	11.1692	12.0069	5.44648	5.03571	181.192	231.46	130.923	0.565642	-0.822038	0.0437137	0.392638
Sh2d5	42.9814	42.2562	23.8994	20.758	339.769	410.954	268.584	0.653562	-0.613605	0.0439277	0.394366
Rev3l	9.69936	11.2748	5.7184	4.51727	275.681	342.703	208.659	0.608861	-0.715815	0.0439476	0.394366
Myof	5.96185	4.42544	1.64622	2.33982	84.1509	113.559	54.7431	0.482069	-1.05269	0.0439727	0.394405
Dok2	109.825	47.9531	22.9239	12.3788	267.551	420.167	114.935	0.273547	-1.87014	0.0441163	0.394831
Caprin2	4.83472	11.1292	1.81939	0.908235	52.4472	86.4799	18.4145	0.212934	-2.23152	0.0441333	0.394831
Wdr78	2.69882	1.71784	0.285085	0.21347	14.7388	25.8672	3.61037	0.139573	-2.8409	0.0441342	0.394831
Fam116a	14.5828	20.0683	9.63656	6.0753	225.001	287.682	162.319	0.564231	-0.825641	0.0441511	0.394831
Unkl	5.47975	6.26561	2.06763	1.5647	61.29	88.4801	34.0998	0.385395	-1.37559	0.0441812	0.394831
Zadh2	8.03043	9.63157	2.40946	2.98667	62.2093	89.8263	34.5923	0.385102	-1.37669	0.0441864	0.394831
Spint2	99.6354	111.165	63.9908	46.3077	389.5	471.773	307.227	0.651217	-0.618789	0.0446003	0.396745
Zmym3	18.3863	15.9563	10.5434	7.19235	262.043	319.599	204.486	0.639821	-0.64426	0.0446252	0.396745
Sltm	45.0754	56.5253	26.7545	26.4332	487.375	588.268	386.483	0.656985	-0.606069	0.0446304	0.396745
Fmnl2	9.53044	11.5411	4.2876	4.46292	143.62	188.784	98.4561	0.521527	-0.939187	0.0448595	0.398409
Dcaf5	10.5734	10.7944	4.88842	4.36272	144.166	187.147	101.185	0.540674	-0.88717	0.0450769	0.399966
Trp53inp1	16.173	15.3812	7.7266	7.493	210.936	263.196	158.675	0.602877	-0.730064	0.0451767	0.400477
Slc24a5	16.9832	11.8408	5.76412	4.25389	62.0188	86.7333	37.3042	0.430103	-1.21725	0.0452409	0.400859
C030044B11Rik	7.00658	16.6229	2.36841	1.38551	31.4214	52.4264	10.4165	0.198688	-2.33142	0.0454225	0.401939
2610005L07Rik	9.94485	16.5483	5.61027	4.14035	118.29	161.972	74.6085	0.460626	-1.11833	0.0454504	0.401939
Stat5a	23.2109	25.7473	15.1297	8.43429	232.819	291.805	173.833	0.595715	-0.747305	0.0454672	0.401939
Btc	3.18057	2.33122	0.464254	0.0724232	13.2674	23.745	2.7898	0.11749	-3.08939	0.0454686	0.401939
Dgkq	9.36474	12.1205	4.13973	4.00838	110.249	149.395	71.1019	0.475931	-1.07118	0.0456667	0.40294
Zfp692-ps	17.5535	16.1078	7.10158	4.77756	72.4635	100.825	44.1017	0.437407	-1.19295	0.0459403	0.404228
Atxn7	11.9124	16.7709	6.31247	6.70607	235.985	300.355	171.614	0.571369	-0.807506	0.0461714	0.405285
Zmym5	15.7573	22.4716	10.1848	7.37665	245.925	312.568	179.283	0.573582	-0.801929	0.0462098	0.405285
Hpgds	7.43299	14.9073	2.09839	3.25301	73.1671	112.105	34.2296	0.305336	-1.71153	0.0462524	0.405427
Mtss1	8.43792	15.3271	4.75447	1.92971	125.434	186.081	64.7877	0.348169	-1.52214	0.0464939	0.407025
Fam168b	24.3401	26.119	14.0062	11.8744	322.408	393.128	251.689	0.640223	-0.643353	0.0467097	0.40835
Ociad2	34.2697	31.7566	19.2585	11.864	176.775	223.31	130.241	0.583229	-0.777867	0.0470209	0.409563
Dmd	0.758446	0.342097	0.1249	0	13.4071	23.6357	3.17846	0.134477	-2.89457	0.0472515	0.410817
Shank3	1.17124	1.57847	0.303317	0.0283903	17.1788	29.9785	4.37903	0.146072	-2.77525	0.047286	0.410817
Arl5b	4.64715	6.42774	1.86539	0.788515	39.4212	60.8424	17.9999	0.295845	-1.75708	0.0475013	0.412235
Galnt6	14.5689	12.5265	8.3597	4.91233	192.933	240.433	145.434	0.604881	-0.725276	0.0475901	0.412552
Zfp459	3.81243	10.1667	1.17217	0.487619	40.4052	70.4113	10.3992	0.147692	-2.75934	0.047603	0.412552
Cmah	17.8945	24.1673	11.6834	10.3131	519.266	627.391	411.142	0.65532	-0.609728	0.0476975	0.412995
Mnt	7.46006	9.42889	2.49936	3.39873	85.4238	118.532	52.316	0.441368	-1.17995	0.0477758	0.413333
Leprel2	6.4947	9.37856	2.10117	1.89385	44.3367	67.3911	21.2822	0.315801	-1.66291	0.0478269	0.413549
E330033B04Rik	6.7025	13.2377	2.86764	2.44283	135.96	203.678	68.2429	0.335053	-1.57754	0.0481295	0.415608
Myo9a	7.67163	10.0917	4.49725	3.9051	259.021	325.337	192.706	0.592326	-0.755537	0.0481678	0.41574
Sh3glb1	20.2601	24.5996	10.4053	10.3544	214.371	271.25	157.492	0.580616	-0.784345	0.0486701	0.417986
4931406C07Rik	12.1996	14.1081	4.93325	4.6175	87.3892	120.156	54.622	0.454591	-1.13736	0.0489586	0.419516
Clic5	2.84529	4.84368	1.54738	0.379328	44.9813	68.8101	21.1524	0.307403	-1.7018	0.0491674	0.421115
Treml2	31.9629	36.9146	17.4106	18.496	393.662	475.848	311.477	0.654573	-0.611374	0.0492558	0.421682
Pard6g	6.94246	7.35008	1.78902	2.18975	46.5196	68.9068	24.1325	0.35022	-1.51367	0.0494456	0.422823
Slc26a11	11.8081	10.7818	4.98085	2.85738	66.7618	93.4642	40.0594	0.428607	-1.22227	0.0495077	0.423076
AW555464	1.58223	3.03307	0.488551	0.335339	28.5394	46.6537	10.4251	0.223458	-2.16192	0.0495484	0.423233

## Sheet: UpregulatedGenes
genes	Tet2.3_Ctrtl_A	Tet2.3_Ctrtl_B	Tet2.3_DKO_A	Tet2.3_DKO_B	baseMean	baseMean_Tet2.3_Ctrtl	baseMean_Tet2.3_DKO	foldChange.Tet2.3_DKO.Tet2.3_Ctrtl.	log2FoldChange	pval	padj
Cd300lb	3.18023	3.08511	59.2476	59.532	342.516	27.7106	657.321	23.7209	4.56809	1.67e-31	3.17e-27
Csf1r	5.63101	3.97442	89.2966	102.596	745.195	57.3978	1432.99	24.966	4.64189	1.46e-30	1.39e-26
Irf8	18.8674	19.0672	108.859	118.361	700.509	164.602	1236.42	7.51153	2.90911	2.92e-26	1.85e-22
C3	0.734733	1.84638	21.9931	24.7656	241.221	20.1071	462.336	22.9936	4.52316	1.84e-25	8.75e-22
Mpo	339.535	211.717	3930.83	4604.37	22031.6	2167.66	41895.6	19.3275	4.27259	2.65e-24	8.38e-21
Lgals1	70.3767	45.9064	346.295	371.699	624.45	143.597	1105.3	7.69723	2.94434	1.14e-23	3.09e-20
Selp	6.57903	5.47378	59.9547	49.5702	345.578	56.1973	634.958	11.2987	3.49809	8.51e-22	1.8e-18
Klrb1f	5.83561	6.24247	113.83	139.373	433.112	31.6399	834.585	26.3776	4.72124	3.18e-20	6.04e-17
Rassf4	9.00213	6.81603	46.6688	52.9988	686.409	154.609	1218.21	7.87928	2.97806	1.86e-19	3.21e-16
Unc93b1	29.4825	27.9702	116.149	126.671	629.58	199.989	1059.17	5.29613	2.40494	4.84e-18	7.66e-15
Ctsh	8.63093	13.8687	79.9502	83.6881	283.247	55.7126	510.782	9.16815	3.19663	7.1e-18	1.04e-14
Rogdi	15.2883	16.5958	109.686	103.684	319.002	68.0579	569.947	8.37444	3.06599	1.74e-17	2.36e-14
Cx3cr1	1.22809	0.794236	24.7641	17.2079	154.99	11.642	298.339	25.626	4.67953	3.96e-17	5.02e-14
Hdc	4.64456	7.47277	56.2944	40.774	242.174	43.9613	440.387	10.0176	3.32446	7.77e-17	9.22e-14
Cd52	239.393	246.122	799.278	745.705	932.794	374.755	1490.83	3.97816	1.9921	1.93e-16	2.16e-13
Ahnak	2.36799	2.52359	12.2111	14.2787	543.048	139.123	946.973	6.80672	2.76696	2.25e-15	2.25e-12
Stfa1	0	0	102.959	80.3881	73.2265	0	146.453	Inf	Inf	4.98e-15	4.73e-12
Kpna2	218.363	147.068	460.439	460.567	2377.74	1149.14	3606.34	3.13829	1.64998	6.46e-15	5.84e-12
Ly6e	508.213	378.161	1337.16	1460.77	7768.21	3143.02	12393.4	3.94316	1.97935	1.85e-14	1.6e-11
Lta4h	77.3209	51.321	189.468	202.717	984.608	410.164	1559.05	3.80105	1.9264	1.22e-13	9.63e-11
Calr	243.458	172.55	494.75	483.815	2448.85	1246.4	3651.3	2.92947	1.55064	1.32e-13	1.01e-10
Csf2rb	28.8323	24.1163	74.7057	82.8384	916.9	388.215	1445.58	3.72367	1.89673	1.63e-13	1.19e-10
Naga	35.2045	25.3905	115.99	112.692	509.344	178.706	839.982	4.70037	2.23277	1.82e-13	1.28e-10
Nrp1	2.82126	2.30133	16.293	18.0881	219.314	46.6775	391.95	8.397	3.06987	6.42e-13	4.35e-10
Myo1f	34.7888	19.6262	85.2535	84.2329	785.183	322.533	1247.83	3.86886	1.95191	7.24e-13	4.75e-10
Itga1	0.855618	0.594124	10.0504	11.0314	128.085	13.3762	242.793	18.1511	4.18199	7.62e-13	4.83e-10
Klrk1	0.654442	1.25915	19.965	12.9703	108.016	9.59269	206.438	21.5204	4.42763	8.39e-13	5.14e-10
Mtus1	1.59509	2.52858	15.2178	19.066	263.197	45.6955	480.699	10.5196	3.39501	1.34e-12	7.98e-10
Gria3	10.0656	12.7778	67.1872	82.9264	842.912	181.496	1504.33	8.28848	3.05111	2.43e-12	1.4e-09
Capza2	314.282	235.922	587.161	583.724	3075.45	1683.71	4467.2	2.65319	1.40773	3.1e-12	1.73e-09
Syngr2	79.5427	56.7466	212.718	184.89	740.455	320.254	1160.66	3.62418	1.85765	4.79e-12	2.6e-09
Asah1	44.9971	31.0512	122.784	137.766	696.871	264.056	1129.69	4.2782	2.097	5.72e-12	2.95e-09
Scpep1	20.2623	5.14086	69.551	65.5874	309.978	82.1484	537.807	6.54678	2.71078	5.74e-12	2.95e-09
P4hb	125.033	76.5516	296.023	316.794	1891.54	790.373	2992.71	3.78645	1.92085	6.54e-12	3.27e-09
Lamp2	52.029	49.1336	111.999	123.492	1251.45	638.896	1864.01	2.91754	1.54475	7.28e-12	3.55e-09
G6pdx	25.538	10.6422	71.5097	69.9504	428.764	146.871	710.656	4.83864	2.2746	1.78e-11	8.45e-09
Cd48	286.604	250.526	611.678	543.635	1735.84	943.3	2528.37	2.68035	1.42242	2.73e-11	1.24e-08
Cyp4f18	1.2662	0.696053	46.1247	66.84	188.768	5.16615	372.371	72.079	6.17151	2.8e-11	1.24e-08
Tcn2	20.7219	8.89068	65.0216	68.9301	323.669	97.9383	549.399	5.60965	2.48791	3.1e-11	1.34e-08
Pld4	16.2067	15.2727	217.905	295.55	1029.95	95.6592	1964.24	20.5337	4.35992	4.32e-11	1.78e-08
Gpr183	0.915651	1.40938	33.2998	47.9568	236.687	10.4416	462.932	44.3355	5.47039	5.9e-11	2.38e-08
Alas1	26.5197	23.0184	143.59	180.098	947.275	205.859	1688.69	8.20315	3.03618	1.07e-10	4.25e-08
Fh1	47.3734	33.7547	127.745	125.522	498.991	204.148	793.833	3.88851	1.95922	1.18e-10	4.56e-08
Igsf6	13.3871	11.6635	200.55	278.343	1029.36	82.1737	1976.55	24.0533	4.58816	1.37e-10	5.19e-08
Cd53	245.061	243.321	472.665	522.601	3735.35	2100.89	5369.8	2.55597	1.35387	2.02e-10	7.38e-08
Gpr141	0.392346	1.38035	18.0168	25.8851	150.525	9.20467	291.845	31.7062	4.98669	3.05e-10	1.09e-07
Cfp	47.5488	28.762	127.148	144.778	489.084	179.688	798.481	4.44372	2.15177	4.52e-10	1.56e-07
Ppp1ca	221.358	158.189	421.9	394.747	1466.55	797.626	2135.47	2.67729	1.42077	5.13e-10	1.73e-07
Ctsa	36.5876	29.8267	99.0087	115.261	946.556	375.578	1517.53	4.04053	2.01454	5.19e-10	1.73e-07
Rpl3	1458.56	1139.42	2433.42	2176.53	8735.29	5445.44	12025.1	2.20829	1.14293	7.35e-10	2.37e-07
Trf	91.258	78.2338	191.04	177.337	1127.9	607.984	1647.82	2.71031	1.43846	8.02e-10	2.54e-07
9030617O03Rik	6.00672	2.56822	23.9774	29.2131	187.183	42.9541	331.412	7.71549	2.94776	8.69e-10	2.71e-07
Sema4a	0.234315	1.54569	9.90719	13.6162	83.0989	9.24109	156.957	16.9846	4.08616	9.17e-10	2.81e-07
Slc25a5	1301.88	829.661	2441.63	2467.83	7877.42	4074.56	11680.3	2.86664	1.51936	9.77e-10	2.95e-07
Tagln2	252.231	136.298	533.152	463.581	1734.62	830.755	2638.48	3.176	1.66721	1.33e-09	3.93e-07
Actg1	861.348	729.637	1478.46	1287.64	7335.57	4635.84	10035.3	2.16472	1.11418	1.38e-09	4.04e-07
Hsd11b1	1.4914	1.6397	25.1436	28.8575	78.6558	6.93676	150.375	21.678	4.43816	1.59e-09	4.57e-07
Tsc22d3	81.53	61.9006	161.069	157.919	1036.98	549.784	1524.17	2.77231	1.47109	1.63e-09	4.63e-07
Glrx	70.2389	53.5651	159.388	174.508	553.038	253.094	852.982	3.37022	1.75284	1.7e-09	4.75e-07
Rgs10	18.7799	16.924	91.2021	115.67	198.804	48.0236	349.585	7.27944	2.86383	2.64e-09	7.25e-07
Hspa8	829.151	463.682	1614.79	1565.8	8527.72	4206.78	12848.7	3.05427	1.61083	2.67e-09	7.25e-07
Rplp0	1385.35	1111.08	2151.2	2130.8	8206.71	5226.96	11186.5	2.14014	1.09771	3.26e-09	8.72e-07
Gdi2	271.093	224.475	473.509	417.379	3310.47	2044.62	4576.33	2.23823	1.16236	3.77e-09	9.96e-07
Ifitm2	967.98	808.683	1578.7	1678.79	2821.77	1714.09	3929.45	2.29244	1.19689	3.89e-09	1.01e-06
Ccnb1	78.8613	111	176.486	179.436	1128.17	671.995	1584.34	2.35767	1.23736	4.74e-09	1.22e-06
Tmem229b	23.1911	18.2443	55.1992	53.3015	538.917	252.742	825.091	3.26456	1.70689	4.97e-09	1.26e-06
Fdps	13.2159	20.3421	65.7814	73.488	195.346	62.6494	328.043	5.23618	2.38851	5.08e-09	1.27e-06
Sell	176.301	134.751	391.346	445.924	2428.26	1112.17	3744.35	3.36671	1.75134	5.69e-09	1.39e-06
Tmed3	121.874	102.452	296.303	345.678	1047.78	456.976	1638.58	3.58571	1.84226	5.78e-09	1.39e-06
Eif3l	133.767	80.1053	254.88	224.772	1182.66	625.614	1739.71	2.78081	1.47551	6.24e-09	1.48e-06
Serpinb1a	192.839	142.99	425.652	484	2177.11	992.656	3361.56	3.38643	1.75976	7.3e-09	1.67e-06
Akr1a4	311.99	262.742	522.861	540.328	2036.74	1230.01	2843.46	2.31174	1.20898	8.28e-09	1.87e-06
Emr1	2.7395	2.92063	19.3939	25.8253	155.927	28.1715	283.683	10.0699	3.33197	8.78e-09	1.96e-06
Nfam1	16.7938	8.58777	45.777	46.4421	298.707	108.416	488.998	4.51038	2.17325	1.04e-08	2.25e-06
S100a9	17.1125	15.7796	133.836	181.268	161.028	24.6667	297.39	12.0563	3.59172	1.07e-08	2.29e-06
Csf2rb2	2.91605	2.69304	18.2133	12.3584	154.423	39.8135	269.033	6.75731	2.75645	1.16e-08	2.44e-06
Cd63	271.21	221.34	514.179	572.781	1472.77	783.148	2162.4	2.76116	1.46528	1.28e-08	2.65e-06
Grn	58.4263	31.4832	164.91	194.961	971.771	324.546	1619	4.9885	2.31861	1.33e-08	2.71e-06
Eef1a1	3180.06	2569.68	4833.87	4475.14	23888.9	15834.7	31943.1	2.01729	1.01242	1.65e-08	3.21e-06
Sec61a1	73.6619	53.796	128.877	136.014	1072.77	597.056	1548.49	2.59354	1.37492	1.79e-08	3.43e-06
Perp	0.141781	0	15.3662	8.52307	43.2688	0.424442	86.1131	202.886	7.66452	2.16e-08	4.11e-06
Tmem215	1.08555	1.2853	13.2736	11.9847	83.9598	11.7149	156.205	13.3339	3.73702	2.67e-08	5.02e-06
Kmo	4.8528	3.79402	39.3052	24.8774	169.136	33.2648	305.006	9.16905	3.19677	2.7e-08	5.03e-06
Psen1	22.1888	14.8918	61.0236	46.0022	395.383	172.969	617.796	3.57171	1.83661	2.97e-08	5.47e-06
Asf1b	65.3666	54.0849	138.902	142.797	579.946	293.938	865.954	2.94604	1.55878	3.5e-08	6.33e-06
Arpc1b	51.9316	42.3919	112.664	127.64	471.614	225.177	718.05	3.18882	1.67302	3.53e-08	6.33e-06
Ms4a6b	31.7768	25.983	123.965	158.027	534.409	149.977	918.842	6.12657	2.61508	3.62e-08	6.42e-06
Ccr2	4.87879	7.92209	174.748	280.764	1621.56	70.0835	3173.05	45.2752	5.50065	3.73e-08	6.5e-06
Tnfaip8l2	29.7715	28.5084	92.7126	101.392	259.845	100.437	419.253	4.17427	2.06152	3.73e-08	6.5e-06
Cfl1	471.65	387.723	742.498	758.402	2490.93	1565.98	3415.88	2.1813	1.12519	4.12e-08	7.04e-06
Rpn2	106.028	70.6622	187.679	196.684	1374.17	740.568	2007.77	2.71113	1.43889	4.56e-08	7.73e-06
Rpl14	1324.74	1097.26	1995.19	1982.88	5315.14	3484.93	7145.34	2.05035	1.03587	4.7e-08	7.9e-06
S1pr3	3.48446	2.77412	17.2665	14.0847	156.052	43.2091	268.895	6.22311	2.63764	5e-08	8.33e-06
Rpl32	2282.82	1961.54	3643.9	3272.5	4986.02	3290.37	6681.67	2.03068	1.02196	6.14e-08	1.01e-05
Slfn2	12.7893	5.33961	117.62	169.943	486.748	46.8105	926.685	19.7965	4.30718	6.27e-08	1.03e-05
Psmd14	101.391	81.1058	191.425	194.804	788.469	432.976	1143.96	2.64209	1.40168	6.74e-08	1.09e-05
Rps3	827.518	662.047	1197.29	1208.93	6495.44	4306.86	8684.02	2.01632	1.01173	8.61e-08	1.38e-05
Zfp35	12.3457	12.1085	35.7946	39.1765	275.816	113.886	437.745	3.8437	1.9425	8.8e-08	1.39e-05
Stom	4.40046	3.78627	22.2716	21.6368	136.436	35.4598	237.412	6.69524	2.74314	9.07e-08	1.42e-05
Ucp2	133.226	92.1547	211.503	193.754	2324.35	1436.81	3211.88	2.23542	1.16055	9.32e-08	1.45e-05
Clec10a	7.41058	3.52322	36.1782	42.2906	113.127	22.7868	203.468	8.92921	3.15853	9.69e-08	1.5e-05
2015-03-01	0.446926	1.4741	6.9517	8.64768	79.6145	14.0192	145.21	10.3579	3.37266	1.1e-07	1.67e-05
Nptn	30.7386	41.923	76.0104	88.7854	445.297	230.733	659.861	2.85985	1.51594	1.17e-07	1.74e-05
Atp5c1	279.866	217.642	435.656	429.938	2184.74	1378.47	2991	2.1698	1.11756	1.33e-07	1.97e-05
Tmem97	32.1321	19.9965	111.783	142.136	380.523	107.325	653.721	6.09104	2.60669	1.35e-07	1.98e-05
Rpl10	1273.05	1354.56	1940.95	2089.67	4685.3	3204.12	6166.48	1.92455	0.944521	1.36e-07	1.98e-05
Gusb	45.6286	43.1715	90.7856	99.3982	617.123	335.038	899.208	2.6839	1.42433	1.42e-07	2.06e-05
Cnn2	81.027	66.4805	173.303	136.88	730.548	404.562	1056.53	2.61155	1.38491	1.52e-07	2.18e-05
Papss2	1.18574	1.14068	23.2031	36.1967	215.905	12.9882	418.822	32.2463	5.01106	1.52e-07	2.18e-05
Selplg	47.794	35.2584	90.6918	93.6711	628.176	333.315	923.038	2.76927	1.46951	1.72e-07	2.44e-05
Nadk	25.453	17.3825	59.0702	51.3075	430.263	204.924	655.602	3.19924	1.67773	1.73e-07	2.44e-05
Sla	28.5626	21.3456	64.9695	76.9432	505.876	221.951	789.801	3.55844	1.83125	2.04e-07	2.85e-05
Capza1	160.938	97.0198	275.913	267.018	2296.18	1270.27	3322.1	2.61527	1.38696	2.24e-07	3.1e-05
Stx7	24.4601	15.4009	55.0179	57.5691	347.608	153.893	541.323	3.51752	1.81456	2.25e-07	3.1e-05
Sh3bgrl3	519.337	525.315	835.695	935.097	1772.45	1133.6	2411.3	2.12711	1.0889	2.7e-07	3.65e-05
Rpl13	1899.2	1573.74	2840.36	2610.16	6145.12	4157.99	8132.25	1.95581	0.967767	2.71e-07	3.65e-05
Gpc3	1.18776	2.08939	16.4964	24.2765	95.2407	11.3269	179.155	15.8168	3.98338	2.81e-07	3.76e-05
Gpr18	9.04803	6.33036	49.3613	37.0851	123.647	31.0697	216.225	6.95933	2.79895	2.97e-07	3.95e-05
Degs1	17.1976	15.067	49.9405	51.5901	245.438	99.4792	391.397	3.93447	1.97617	3.07e-07	4.05e-05
Psap	18.235	19.723	52.543	65.4005	390.678	159.085	622.272	3.91158	1.96775	3.12e-07	4.05e-05
Cd300a	12.1287	12.6329	30.8884	30.4812	361.766	176.354	547.179	3.10273	1.63354	3.55e-07	4.59e-05
Eif3h	254.467	211.757	433.411	393.802	1414.3	881.002	1947.61	2.21067	1.14448	3.58e-07	4.59e-05
Rbbp4	54.2192	45.6991	98.2934	85.939	1116.42	677.484	1555.35	2.29578	1.19898	3.63e-07	4.63e-05
Rpl37	523.544	496.009	920.686	753.891	2067.61	1357.92	2777.3	2.04526	1.03229	4e-07	5.06e-05
Litaf	34.1999	32.0399	74.8276	78.3631	443.369	227.664	659.075	2.89495	1.53354	4.03e-07	5.06e-05
1600014C10Rik	15.9242	12.015	36.7858	44.1096	343.528	148.558	538.499	3.62485	1.85792	4.15e-07	5.18e-05
Il4ra	10.4708	5.69783	26.1947	22.412	300.759	127.419	474.099	3.72077	1.8956	4.71e-07	5.85e-05
Aoah	0.924132	0.203205	9.05124	11.1107	59.2772	5.12972	113.425	22.1113	4.46671	4.76e-07	5.87e-05
Brp44l	175.531	197.229	340.969	396.811	904.075	518.208	1289.94	2.48924	1.3157	4.92e-07	6.03e-05
Pik3r6	0.832204	2.37888	10.2888	14.633	85.9664	15.7534	156.179	9.914	3.30947	5.45e-07	6.64e-05
Cst3	289.352	349.657	1036.44	1338.94	2065.65	726.045	3405.26	4.69016	2.22964	5.51e-07	6.67e-05
Cysltr1	0.68471	0.215084	8.87363	10.4372	53.199	3.8564	102.542	26.59	4.73281	5.68e-07	6.83e-05
Tmem170b	9.12977	5.78297	20.5708	19.113	355.454	165.111	545.797	3.30564	1.72493	6.85e-07	8.14e-05
Ppib	110.84	67.8724	201.847	212.333	514.912	265.038	764.786	2.88557	1.52886	7.02e-07	8.24e-05
Idh3a	64.9929	42.6269	114.43	109.632	716.633	399.334	1033.93	2.58914	1.37247	7.02e-07	8.24e-05
Sec13	61.9108	44.1638	128.496	127.117	425.784	212.783	638.786	3.00205	1.58595	7.51e-07	8.69e-05
Tyrobp	148.019	147.562	1265.5	1876.53	1851.38	256.83	3445.94	13.4172	3.74601	9.02e-07	0.000103199
Pmaip1	0.812011	1.11594	12.1415	18.6101	83.0372	7.82207	158.252	20.2315	4.33853	9.09e-07	0.000103441
Arhgdib	1075.82	793.199	1830.78	2025.7	5668.57	3168.63	8168.5	2.57793	1.36621	9.45e-07	0.00010689
Napsa	155.001	97.7223	406.064	503.389	1586.82	577.215	2596.43	4.49821	2.16935	1e-06	0.000112591
4632428N05Rik	3.0574	2.07796	11.9156	15.873	149.37	38.3945	260.345	6.78078	2.76145	1.02e-06	0.000113725
Tuba4a	88.7014	74.7279	155.799	178.365	919.106	516.217	1321.99	2.56093	1.35667	1.04e-06	0.000115621
Pycard	37.0956	46.8879	88.532	106.853	539.582	274.403	804.76	2.93277	1.55226	1.07e-06	0.000118466
Atp5f1	365.963	349.872	539.623	580.437	2369.6	1600.91	3138.29	1.96032	0.971086	1.12e-06	0.000122935
Pglyrp1	35.997	48.7094	140.684	184.588	258.154	88.2014	428.107	4.85374	2.2791	1.23e-06	0.000134661
Gpi1	159.593	126.101	233.303	246.437	1946.02	1256.42	2635.62	2.09772	1.06882	1.24e-06	0.000135049
Vps26a	20.3778	13.8432	44.49	42.2026	356.367	171.696	541.038	3.15114	1.65587	1.48e-06	0.000158339
M6pr	98.4429	70.3772	161.858	176.095	1011.9	578.368	1445.44	2.49917	1.32145	1.52e-06	0.000162343
Mogat2	0	2.00567	10.2518	15.4216	46.7449	5.31185	88.178	16.6003	4.05313	1.56e-06	0.000164169
S100a11	261.902	224.479	507.193	453.845	652.71	377.07	928.349	2.46201	1.29983	1.56e-06	0.000164169
Plaur	32.8047	23.7615	72.5015	86.1313	274.405	121.732	427.078	3.50834	1.81079	1.56e-06	0.000164169
Anxa3	17.0368	22.9963	87.7519	120.921	371.248	97.7577	644.738	6.59527	2.72143	1.64e-06	0.000171178
Ncf4	60.9543	41.9609	116.611	120.145	446.329	230.828	661.83	2.8672	1.51964	1.69e-06	0.000175679
Copz1	172.089	118.895	266.692	255.583	1207.53	746.874	1668.19	2.23356	1.15935	1.75e-06	0.000180397
Lilrb3	3.65368	2.82274	16.9651	18.4021	106.457	27.2133	185.701	6.8239	2.7706	1.81e-06	0.000185172
Psmb1	264.964	253.289	425.224	439.039	1273.1	824.697	1721.5	2.08743	1.06173	1.86e-06	0.000188644
Rps18	3552.38	3395.79	5007.12	5011.9	7839.69	5592.36	10087	1.80372	0.850972	1.87e-06	0.000188644
Ptpro	0.239524	1.22892	4.93551	4.7096	69.9308	14.941	124.921	8.36095	3.06367	1.88e-06	0.000188644
Arf1	164.136	115.004	255.558	230.467	1420.76	898.015	1943.51	2.16423	1.11385	1.98e-06	0.000197584
Laptm5	460.695	301.852	740.695	651.67	4609.78	2822.48	6397.08	2.26647	1.18045	2.22e-06	0.000221195
Flot2	13.0701	8.77543	33.8014	34.262	222.1	91.0141	353.186	3.88056	1.95627	2.4e-06	0.000236593
Nme2	170.861	140.348	304.821	298.346	673.748	394.193	953.303	2.41836	1.27403	2.49e-06	0.000242609
Gapt	5.89893	5.47663	24.3101	27.3837	120.277	35.9207	204.634	5.69683	2.51016	2.59e-06	0.000250584
Tmsb4x	868.061	934.485	1987.06	2447.2	3793.11	1852.14	5734.08	3.09592	1.63037	2.61e-06	0.000250701
Coro1a	318.64	161.716	600.992	519.176	2306.91	1187.76	3426.05	2.88445	1.5283	2.61e-06	0.000250701
Ddost	62.6206	47.5004	118.61	138.846	697.651	355.435	1039.87	2.92562	1.54874	2.64e-06	0.000251135
Anxa2	46.6619	44.8351	181.008	245.147	662.753	193.089	1132.42	5.86473	2.55207	2.66e-06	0.000251135
Mcpt8	15.0907	18.3562	125.274	187.223	275.54	42.9668	508.114	11.8258	3.56386	2.67e-06	0.000251135
C1galt1c1	16.9818	19.653	55.3937	72.2651	228.176	84.5873	371.766	4.39505	2.13588	2.67e-06	0.000251135
Atp8b4	28.7948	35.2469	81.828	104.049	1263.5	542.111	1984.9	3.66142	1.8724	2.73e-06	0.000255721
Ssr3	122.6	119.905	188.154	212.667	1651	1074.31	2227.7	2.07361	1.05214	2.79e-06	0.000259094
Arpc3	52.0979	55.8813	124.965	141.553	287.923	140.433	435.413	3.1005	1.6325	2.8e-06	0.000259094
Man2b1	35.8141	23.0089	62.9544	55.3679	686.621	392.786	980.457	2.49616	1.31971	2.82e-06	0.000259229
H2-DMb1	32.729	26.2955	84.7207	78.0369	258.735	116.675	400.794	3.43512	1.78036	2.82e-06	0.000259229
Ppia	2097.98	1903.38	2869.63	2937.33	6371.19	4526.65	8215.73	1.81497	0.859944	2.88e-06	0.000262774
Hspa5	155.699	104.158	262.23	286.379	1905.85	1049	2762.71	2.63366	1.39707	2.9e-06	0.000263782
Nrg1	0.256191	0.844995	8.84394	11.2618	42.5851	3.50481	81.6654	23.301	4.54232	3.01e-06	0.000271107
Dynll1	51.9841	76.4973	116.319	107.572	632.234	396.597	867.871	2.18829	1.12981	3.01e-06	0.000271107
Atp6v1a	41.1654	31.2233	68.8914	69.0475	742.958	440.082	1045.83	2.37645	1.24881	3.05e-06	0.000271769
Spns3	69.1603	36.7975	123.767	110.058	556.671	298.254	815.089	2.73287	1.45042	3.05e-06	0.000271769
Echs1	83.6519	68.7291	147.658	171.197	633.023	349.675	916.371	2.62064	1.38992	3.08e-06	0.000273477
Lcn2	2.84227	0.694421	46.3969	77.3621	104.877	4.70528	205.049	43.5785	5.44555	3.13e-06	0.000276992
Arl8b	52.8097	61.9045	93.2127	102.732	809.594	514.534	1104.65	2.1469	1.10226	3.3e-06	0.000290171
Rhog	56.2639	54.8291	126.44	115.304	400.766	215.634	585.899	2.71711	1.44207	3.43e-06	0.000300415
Fes	19.8966	27.0221	45.1792	53.6472	362.271	198.135	526.407	2.65681	1.4097	3.45e-06	0.000300415
Rrm2	120.482	108.958	219.539	259.436	1391.16	768.839	2013.49	2.61887	1.38894	3.88e-06	0.000334213
Lbp	19.9505	18.5327	43.51	50.265	302.839	149.31	456.367	3.05651	1.61189	3.89e-06	0.000334213
Tspan31	84.4991	54.1284	149.409	166.609	634.677	330.258	939.095	2.84352	1.50768	3.97e-06	0.000339451
Lpxn	5.1526	4.24871	31.5414	21.174	96.0957	24.2058	167.986	6.93988	2.79491	3.98e-06	0.000339451
Ms4a4c	2.81423	3.43785	130.788	246.714	641.499	16.493	1266.5	76.7903	6.26285	4.01e-06	0.00034019
0610031J06Rik	30.4964	23.1233	73.4485	69.0108	273.544	126.971	420.116	3.30875	1.72629	4.06e-06	0.000341242
Trex1	22.5079	23.4436	69.2353	69.9668	192.161	80.1608	304.161	3.79439	1.92387	4.06e-06	0.000341242
Ifitm1	527.545	435.794	1660.35	2197.25	3754.54	1245.33	6263.75	5.02981	2.3305	4.09e-06	0.000342003
Rab32	35.9354	25.6662	74.3346	89.3854	421.896	195.089	648.702	3.32515	1.73342	4.18e-06	0.000348109
Ctsd	137.45	91.8523	214.052	194.446	1110.9	691.416	1530.37	2.21339	1.14626	4.21e-06	0.000349637
Ms4a4b	11.1351	14.5966	46.76	46.8244	137.858	49.5155	226.201	4.56829	2.19165	4.31e-06	0.000355952
Plin2	36.2606	27.6238	74.1513	75.0907	363.472	185.715	541.228	2.91429	1.54314	4.34e-06	0.000356721
Lilrb4	4.36942	2.92411	26.385	38.5432	97.151	15.9593	178.343	11.1748	3.48218	4.45e-06	0.00036189
Npc2	58.1382	42.1285	139.889	175.305	1244.67	504.198	1985.15	3.93724	1.97718	4.46e-06	0.00036189
Atp6v0e	285.967	259.707	448.832	475.033	1041.15	667.625	1414.68	2.11897	1.08336	4.48e-06	0.00036189
Rps19	3298.14	3210.32	4504.44	4598.77	8646.45	6286.64	11006.3	1.75074	0.807963	4.82e-06	0.000388122
Idh1	26.1871	29.3984	107.068	147.209	703.513	207.715	1199.31	5.77384	2.52953	4.98e-06	0.000397628
Rps6	1603.75	1476.18	2144.66	2196.74	9115.85	6598	11633.7	1.76322	0.818209	5.21e-06	0.000412346
Zfp207	119.524	111.095	212.237	164.029	1267.48	837.006	1697.96	2.02861	1.02049	5.29e-06	0.000417168
Clic1	110.403	87.3946	192.941	191.944	604.98	352.997	856.963	2.42768	1.27958	5.52e-06	0.000433251
BC013712	17.0617	4.66043	36.7532	36.073	220.788	86.0412	355.535	4.13215	2.04689	6.21e-06	0.000485457
Atrn	3.08326	3.66103	9.20804	9.49907	202.246	90.2508	314.241	3.48186	1.79986	6.56e-06	0.000510526
Tor1a	30.2408	21.6213	64.0455	75.8389	253.894	116.105	391.683	3.37352	1.75425	6.63e-06	0.000514398
Lgals3	3.44873	2.94907	20.6113	26.7786	71.2922	13.8371	128.747	9.30449	3.21793	6.71e-06	0.000517879
I830077J02Rik	6.57035	8.33501	35.0974	41.0163	90.368	24.3151	156.421	6.43308	2.68551	7.6e-06	0.000575541
H2-DMa	334.23	285.932	492.619	531.328	1142.03	745.045	1539.02	2.06568	1.04661	8.27e-06	0.000621127
Tubb6	20.3892	11.2083	48.3621	49.6772	206.97	85.2414	328.7	3.8561	1.94714	8.35e-06	0.000624537
Slc2a6	2.27009	2.77313	19.2371	29.4726	109.117	16.493	201.741	12.2319	3.61258	8.68e-06	0.000646734
Rpl6	728.416	695.172	999.491	1033.49	3809.71	2733.36	4886.06	1.78757	0.837998	8.93e-06	0.000663022
BC064078	29.504	16.2189	79.2972	84.3429	161.933	59.4107	264.456	4.45131	2.15423	9.14e-06	0.000675252
Plac8	861.953	720.852	3845.23	5497.99	7142.99	1695.09	12590.9	7.42787	2.89295	9.34e-06	0.000687461
Rpl19	1421.21	1275.19	1984.54	1874.11	4648.68	3336.84	5960.51	1.78627	0.836952	9.4e-06	0.000689243
Pyhin1	7.01001	7.45296	30.9834	43.8188	291.969	77.5777	506.361	6.52714	2.70645	9.89e-06	0.000722858
Fgd2	32.8393	25.4989	61.2133	61.845	428.319	235.861	620.777	2.63196	1.39614	9.99e-06	0.000726724
S100a8	89.3367	135.997	553.904	812.274	586.161	134.855	1037.47	7.6932	2.94358	1e-05	0.000726724
Plod3	5.42385	5.96317	18.8028	19.1431	148.154	57.2283	239.079	4.17764	2.06269	1.02e-05	0.000736227
Plk1	29.2251	15.8639	60.57	52.7421	315.916	153.675	478.158	3.1115	1.63761	1.04e-05	0.000744331
Ldha	401.006	316.427	575.848	622.896	3292.46	2132.17	4452.74	2.08836	1.06237	1.05e-05	0.00075294
Idh3g	161.307	123.275	253.474	241.356	923.782	583.51	1264.05	2.16629	1.11523	1.06e-05	0.000753839
Aldoa	370.847	210.112	712.229	825.673	3522.76	1638.57	5406.95	3.2998	1.72238	1.07e-05	0.00076123
Tmem59	230.652	212.537	347.089	339.163	1543.16	1051.57	2034.74	1.93495	0.952296	1.08e-05	0.00076241
Ero1l	6.09312	6.60463	18.1197	22.6992	154.255	61.1211	247.389	4.04752	2.01704	1.12e-05	0.000786786
Ube2a	54.8836	47.8443	105.069	101.15	459.43	262.092	656.768	2.50586	1.32531	1.14e-05	0.000795903
Apobec3	79.5336	82.8651	132.538	155.583	989.346	612.69	1366	2.22951	1.15673	1.14e-05	0.000795903
Ndufs8	156.092	105.182	250.85	247.406	654.915	388.226	921.604	2.37389	1.24725	1.16e-05	0.000804196
S100a6	31.4719	29.6583	99.2594	92.6247	166.098	67.5242	264.671	3.91965	1.97073	1.23e-05	0.000842815
Uba52	1694.83	1462.87	2343.02	2245.09	3374.93	2399.24	4350.63	1.81334	0.858647	1.33e-05	0.00089868
Surf4	41.6826	22.1378	69.3438	68.1578	519.413	282.756	756.071	2.67394	1.41897	1.49e-05	0.000998376
Arpc5	143	127.711	216.265	216.295	1183.04	789.503	1576.57	1.99691	0.997769	1.5e-05	0.000998423
1190002H23Rik	26.2311	27.8673	83.0515	112.063	210.356	75.8435	344.869	4.54711	2.18495	1.57e-05	0.00104478
Ilk	60.0703	54.8523	111.413	102.127	550.663	331.885	769.441	2.3184	1.21313	1.65e-05	0.00108609
Hk3	16.8418	17.3943	35.6459	39.1168	311.107	166.373	455.84	2.73987	1.45411	1.69e-05	0.00110837
Siglec5	1.10133	1.453	13.9697	8.0274	55.8543	9.55626	102.152	10.6896	3.41813	1.71e-05	0.00111602
Arhgap26	8.21897	5.77418	20.0413	25.8314	435.246	170.459	700.034	4.10676	2.038	1.73e-05	0.00112545
Cdk1	49.0732	48.4643	78.1882	90.1702	678.151	428.296	928.005	2.16674	1.11552	1.74e-05	0.00112831
Eif3e	291.586	292.135	432.109	420.346	1951.59	1380.8	2522.37	1.82674	0.869275	1.78e-05	0.00114998
Rps9	2011.38	1833.48	2657.63	2676.42	5680.02	4154.32	7205.71	1.73451	0.794527	1.83e-05	0.00117979
Fuca2	26.6387	18.1268	46.8192	54.4197	522.353	273.079	771.628	2.82566	1.49859	1.84e-05	0.00118378
Serpine2	6.55437	8.35907	29.572	42.1591	166.145	46.896	285.393	6.08566	2.60541	1.9e-05	0.00121282
B4galnt1	17.8331	18.9143	40.7603	42.4079	277.726	144.75	410.702	2.83731	1.50452	1.93e-05	0.00123256
Arpc2	275.12	218.836	372.539	386.72	1773.08	1214.6	2331.57	1.91962	0.940824	1.95e-05	0.00123278
Rpl18	832.354	766.816	1131.33	1193.37	2352.47	1668.66	3036.28	1.81959	0.863613	1.95e-05	0.00123278
Rpl4	1612.14	1254.66	2241.13	2391.64	9476.88	6278.54	12675.2	2.01881	1.01351	1.97e-05	0.00124073
Ndufa9	100.255	60.9368	158.845	158.172	567.183	329.227	805.139	2.44554	1.29016	2.01e-05	0.00126108
Fau	691.806	707.176	978.898	1005.66	2429.57	1749.76	3109.39	1.77704	0.829473	2.04e-05	0.00127704
Ccr1	0.0951552	1.88311	33.2304	67.8557	283.237	8.39221	558.082	66.5	6.05528	2.05e-05	0.0012787
Tom1	5.25517	5.0241	19.2603	21.7188	111.686	37.2305	186.142	4.99972	2.32185	2.11e-05	0.00130978
Flna	33.7578	31.0115	53.0882	48.211	1225.99	830.845	1621.13	1.95118	0.964344	2.14e-05	0.00131955
Ebp	43.0149	36.7449	81.9845	83.248	383.248	213.608	552.888	2.58833	1.37202	2.17e-05	0.00133182
Psmc6	103.689	106.046	179.484	167.866	772.816	503.4	1042.23	2.07038	1.0499	2.21e-05	0.00134383
Mlkl	17.8851	16.3572	42.5669	50.4273	197.398	89.5714	305.224	3.40761	1.76876	2.29e-05	0.00138378
Eif3k	498.344	403.834	678.731	714.111	1572.21	1073.51	2070.91	1.92911	0.947933	2.29e-05	0.00138378
Gba	26.8003	15.492	51.2382	56.4708	265.945	127.492	404.397	3.17193	1.66536	2.34e-05	0.00140403
Slc29a3	10.9502	5.99124	23.7314	18.9289	282.349	137.327	427.371	3.11206	1.63787	2.35e-05	0.00140403
Eif3i	271.328	192.818	383.973	376.554	1206.74	793.697	1619.79	2.04081	1.02914	2.35e-05	0.00140403
Grpel1	18.2387	20.0523	38.8085	38.9928	347.491	195.964	499.018	2.54648	1.34851	2.39e-05	0.00142555
Pfkp	16.7605	15.0091	35.5378	31.3334	352.695	194.678	510.712	2.62337	1.39142	2.48e-05	0.00147229
Psmc2	48.072	31.9106	92.3557	77.9249	400.4	219.962	580.838	2.64063	1.40088	2.52e-05	0.00149269
Rps6ka1	43.7234	20.5884	82.6166	69.1311	611.647	312.539	910.754	2.91405	1.54302	2.56e-05	0.00150455
Sec61g	160.801	168.045	275.676	330.009	651.555	393.018	910.092	2.31565	1.21142	2.57e-05	0.00150665
Cybb	6.40582	4.23813	92.8411	165.832	1234.48	78.0624	2390.9	30.6281	4.93678	2.74e-05	0.0015912
Met	0.647948	2.04808	7.31504	11.3201	133.782	27.1531	240.41	8.85386	3.14631	2.76e-05	0.00159839
Atp5b	272.395	225.083	376.939	363.047	2053.9	1438.55	2669.26	1.85552	0.891825	2.86e-05	0.00165259
Sorl1	4.03805	4.18344	10.1306	11.7579	190.124	87.522	292.726	3.3446	1.74183	2.91e-05	0.00167756
Rab9	24.2958	40.7703	68.0962	72.7057	233.921	125.408	342.433	2.73055	1.44919	3.16e-05	0.00180422
Cst7	58.1936	51.6647	304.658	461.303	815.294	166.543	1464.05	8.79082	3.136	3.17e-05	0.00180489
Cox4i1	698.654	586.235	1010.3	1138.22	2076.29	1342.37	2810.2	2.09347	1.06589	3.34e-05	0.00188619
Erp29	102.509	84.3479	183.73	222.779	666.183	357.46	974.906	2.72731	1.44748	3.38e-05	0.00189598
Atp6v0c	204.788	169.829	390.066	481.7	1300.13	663.538	1936.73	2.91879	1.54537	3.38e-05	0.00189598
Rpl15	707.482	644.143	965.029	887.428	5182.46	3824.56	6540.36	1.71009	0.774076	3.43e-05	0.00191665
Poc1a	14.8343	7.98117	37.5012	38.5398	154.899	60.2596	249.539	4.14107	2.05	3.56e-05	0.00197967
Ncf2	28.744	26.0119	51.0672	58.1693	382.444	218.495	546.393	2.50071	1.32234	3.58e-05	0.00198345
Lsp1	149.456	113.853	235.252	187.701	1168.73	780.867	1556.6	1.99342	0.995245	3.62e-05	0.00199818
Sh2d1b1	0.939932	1.24007	14.1863	13.9846	41.1574	4.77813	77.5367	16.2274	4.02036	3.65e-05	0.00201041
Tank	20.3222	15.7416	44.7733	41.3869	257.566	129.591	385.541	2.97507	1.57292	3.85e-05	0.00210984
Mrgpra2b	0.427594	0	9.44015	13.8162	28.8066	0.848883	56.7642	66.8693	6.06327	3.85e-05	0.00210984
Taldo1	171.849	136.944	245.247	260.326	923.87	606.661	1241.08	2.04575	1.03263	4.12e-05	0.00224971
Sdhd	183.643	131.375	268.27	290.953	1003.62	624.123	1383.11	2.21609	1.14801	4.21e-05	0.00228927
Atp6ap1	65.8386	29.4953	113.715	114.389	641.522	323.575	959.47	2.96522	1.56814	4.46e-05	0.00242093
Anxa5	107.879	71.5072	237.101	303.458	1138.05	477.009	1799.1	3.77163	1.91519	4.47e-05	0.00242093
F10	0.395572	1.44968	7.83339	12.9796	44.1405	5.69986	82.5811	14.4883	3.85681	4.6e-05	0.00247607
Tmem173	59.4471	51.7205	105.784	87.6697	622.835	393.563	852.107	2.16511	1.11444	4.75e-05	0.00254129
Prelid1	75.9422	62.0082	140.006	133.09	400.998	231.229	570.767	2.46841	1.30358	4.81e-05	0.00255735
Xpnpep1	23.2884	15.0178	45.8417	44.2537	279.224	142.288	416.16	2.92478	1.54833	4.83e-05	0.00256342
Acer3	12.5465	12.5533	35.3336	48.0867	405.557	156.356	654.758	4.18761	2.06613	4.87e-05	0.00257527
Gyg	109.703	80.1769	161.883	161.797	783.779	501.652	1065.91	2.1248	1.08732	4.93e-05	0.00259947
Actr3	174.756	167.688	240.151	249.962	1841.44	1319.13	2363.75	1.79189	0.841486	5.03e-05	0.00264757
Capzb	101.346	65.7028	149.741	145.828	721.839	451.032	992.645	2.20083	1.13805	5.08e-05	0.00266451
Timm23	183.608	136.106	296.667	345.443	1005.43	572.535	1438.32	2.5122	1.32895	5.18e-05	0.00270992
Sc4mol	8.27058	16.8869	30.9458	40.7287	161.244	69.8047	252.684	3.61986	1.85593	5.27e-05	0.00275251
Nubp2	61.4121	34.7949	106.167	121.029	419.368	212.734	626.003	2.94266	1.55712	5.32e-05	0.00277083
Ctsz	109.842	83.3445	286.128	385.955	1112.53	414.603	1810.46	4.36673	2.12655	5.43e-05	0.00281922
Tpm4	36.746	32.1492	68.3489	84.8776	418.205	220.581	615.829	2.79185	1.48122	5.53e-05	0.00286012
Ly86	27.0195	14.259	158.566	252.572	429.567	63.6915	795.442	12.489	3.64258	5.61e-05	0.00289811
Rpsa	1379.2	1249.3	1704.21	1774.82	9984.71	7518.91	12450.5	1.65589	0.72761	5.71e-05	0.0029389
2015-09-15	187.087	213.541	289.643	338.042	1376.2	926.422	1825.97	1.97099	0.978922	5.88e-05	0.00301851
Psmb2	399.465	355.964	557.387	632.124	1462.4	983.72	1941.08	1.9732	0.980539	6e-05	0.00307118
Irf5	13.8511	6.26214	29.93	34.337	161.31	64.892	257.727	3.97164	1.98973	6.08e-05	0.00310692
Eef1g	643.252	517.778	853.867	770.63	3835.45	2797.24	4873.66	1.74231	0.801001	6.2e-05	0.00315866
Ppp6c	25.7627	30.0353	65.3793	56.1275	247.843	133.181	362.505	2.7219	1.44461	6.39e-05	0.00323196
Ly6c2	63.5626	121.278	1549.5	2964.57	3633.92	225.41	7042.43	31.2428	4.96545	6.4e-05	0.00323196
Atp6v1b2	34.4962	33.9283	57.9127	64.7665	467.81	287.972	647.648	2.24899	1.16928	6.42e-05	0.00323479
Azin1	40.5577	38.2878	60.6472	62.6835	900.653	609.027	1192.28	1.95768	0.969143	6.49e-05	0.00326231
Cd38	4.13746	4.15331	14.4417	20.614	120.697	38.1158	203.278	5.33318	2.415	6.87e-05	0.00344468
Mbnl1	170.996	144.158	243.163	194.079	3685.1	2705.62	4664.58	1.72403	0.785787	7.01e-05	0.00350276
B2m	3030.73	2914.07	3982	3745.3	10277.6	7834.02	12721.2	1.62385	0.699414	7.4e-05	0.00368739
Polr2e	104.761	76.3932	184.941	157.239	470.907	281.471	660.343	2.34604	1.23023	7.54e-05	0.00374844
Uqcrc2	92.4667	73.6492	137.32	139.394	741.127	481.351	1000.9	2.07936	1.05614	7.57e-05	0.00375293
2400001E08Rik	32.7077	17.4806	61.9984	74.2445	201.891	92.1053	311.676	3.38391	1.75869	7.59e-05	0.00375293
Fam107b	124.509	124.188	168.038	183.132	1664.92	1201.87	2127.98	1.77056	0.824209	7.87e-05	0.00388245
Ap3s1	22.9496	35.6446	119.904	181.346	497.979	132.272	863.685	6.52961	2.707	7.95e-05	0.00391169
Psma6	290.46	268.544	401.294	429.413	1225.03	856.434	1593.62	1.86076	0.895893	8.01e-05	0.00393344
Pa2g4	200.931	172.685	266.33	269.009	1949.8	1397.62	2501.99	1.79018	0.840103	8.07e-05	0.00395119
Ctsc	30.8397	34.2657	81.9743	111.365	585.547	246.716	924.379	3.74673	1.90563	8.62e-05	0.00416924
Ncstn	44.4414	23.8596	70.2199	65.8672	523.58	301.722	745.438	2.47061	1.30487	8.63e-05	0.00416924
Arpc4	68.562	41.7325	102.657	106.604	650.399	386.976	913.822	2.36144	1.23967	8.65e-05	0.00417093
Nipsnap3b	41.2925	44.4158	78.4984	85.6973	337.207	198.086	476.328	2.40465	1.26583	9.04e-05	0.00434718
Tagap	2.67108	1.92569	8.08534	8.09429	117.422	43.5971	191.246	4.38667	2.13313	9.13e-05	0.0043745
Hmgn2	644.246	627.296	828.499	874.583	3278.36	2448.59	4108.14	1.67776	0.746535	9.14e-05	0.0043745
Ssr4	187.296	190.08	401.328	522.674	950.611	465.672	1435.55	3.08275	1.62422	9.35e-05	0.0044535
Stt3a	100.083	40.6315	181.544	159.867	1176.63	589.072	1764.19	2.99487	1.58249	9.35e-05	0.0044535
Tmem50a	259.061	206.455	351.431	386.192	1171	785.549	1556.46	1.98137	0.986496	9.38e-05	0.00445647
Spcs3	95.3147	59.6615	137.498	135.182	1322	829.338	1814.65	2.18808	1.12966	0.000102265	0.00484469
Mt1	15.4076	33.8793	244.994	441.446	382.195	40.6022	723.788	17.8263	4.15594	0.000102928	0.00485172
Lyn	25.5666	21.5958	47.4957	40.7657	417.434	250.766	584.103	2.32928	1.21988	0.000103084	0.00485172
Mtch2	49.4243	56.2969	78.1057	91.3413	591.312	392.073	790.552	2.01634	1.01174	0.000103179	0.00485172
Elovl1	66.3557	43.2434	103.589	97.5968	528.567	322.121	735.013	2.28179	1.19017	0.000107081	0.00501039
Eif2s1	76.5763	63.5188	117.327	99.9913	995.502	679.534	1311.47	1.92996	0.948569	0.000109564	0.00511399
Bcat2	49.4188	28.4962	82.5387	82.5792	341.188	187.788	494.587	2.63375	1.39712	0.000111908	0.00520579
Rfc2	176.75	147.11	252.309	241.094	1097.05	756.505	1437.6	1.90032	0.926243	0.00011251	0.00521305
Aurkb	44.0486	34.2026	73.7092	75.8181	399.216	235.861	562.571	2.38518	1.2541	0.000113573	0.00524952
Abcd1	18.4553	11.8433	38.2168	28.2118	295.151	159.096	431.205	2.71035	1.43848	0.000119514	0.00547088
F13a1	10.2211	9.05029	119.119	217.835	1345.66	116.36	2574.95	22.1291	4.46787	0.000122645	0.00560069
F630028O10Rik	5.52932	12.5849	33.4872	50.7333	264.907	76.4263	453.388	5.93236	2.56861	0.000125094	0.00569313
Cd300c	1.17124	3.43386	30.0891	20.829	35.8895	4.81456	66.9645	13.9088	3.79792	0.000125425	0.00569313
Rps7	890.006	894.368	1177.87	1167.99	3481.36	2632.18	4330.54	1.64523	0.718287	0.000125568	0.00569313
Cdc42	350.644	300.491	450.34	442.378	2885.86	2128.37	3643.35	1.71181	0.775519	0.000128745	0.00582324
Atp5g1	251.384	229.293	368.249	432.831	990.969	641.261	1340.68	2.09069	1.06398	0.000129658	0.00585064
Clec5a	0.634676	2.01582	29.4392	61.5747	346.825	15.329	678.322	44.251	5.46764	0.000132527	0.00595683
Hibch	18.8127	20.5095	46.3244	44.5473	199.996	102.742	297.251	2.89319	1.53266	0.000132639	0.00595683
Uqcrc1	192.603	115.893	289.137	259.752	1265.84	789.378	1742.3	2.20718	1.1422	0.000137633	0.00616654
Wdr18	26.8108	16.2423	44.5123	44.1301	349.748	196.496	502.999	2.55985	1.35606	0.000139806	0.00624915
Tmem176a	183.201	116.986	259.364	245.114	800.956	518.653	1083.26	2.0886	1.06254	0.000142615	0.00635976
Arhgdia	106.294	53.5535	171.065	157.671	1199.34	676.219	1722.46	2.54719	1.34891	0.00014458	0.00643227
Rac2	242.588	143.598	416.645	332.704	3080.79	1812.01	4349.58	2.40042	1.26328	0.00014924	0.00662408
Tyms	40.3935	40.599	59.2912	66.9782	699.858	473.421	926.295	1.9566	0.968347	0.000152717	0.00676261
Acot9	30.2797	14.158	56.4413	67.6051	238.501	106.609	370.392	3.4743	1.79672	0.000153389	0.0067766
Pdia6	176.463	102.022	262.673	263.96	1532.6	914.845	2150.36	2.35052	1.23298	0.000155456	0.00682031
Nhsl2	1.20456	1.096	3.45131	3.96388	115.61	45.865	185.356	4.04133	2.01483	0.000158533	0.00693929
Sec31b	1.30469	1.66091	7.49734	7.32706	64.7413	17.8028	111.68	6.27316	2.64919	0.000161644	0.007043
Aldh3b1	1.91157	2.90997	13.5756	14.1431	55.5692	13.4855	97.6529	7.24132	2.85625	0.000163996	0.00712912
Tcp1	165.986	112.051	241.891	206.278	1520.67	1013.72	2027.63	2.00019	1.00013	0.000167724	0.00727457
Reep5	27.6173	25.3539	43.7457	53.1736	388.796	235.837	541.756	2.29716	1.19985	0.000170908	0.00739578
Dtx4	2.19429	3.90103	8.24581	11.6823	138.091	53.5904	222.591	4.15356	2.05435	0.000171978	0.00740832
Slc31a1	11.8719	7.59412	22.7587	23.5187	222.829	112.528	333.13	2.96043	1.56581	0.000177881	0.00762801
Tax1bp3	12.5472	16.303	38.0028	39.1418	136.351	62.5401	210.162	3.36043	1.74865	0.000179841	0.00767738
Edem2	40.8657	34.0842	65.3321	69.5333	429.897	264.566	595.228	2.24983	1.16981	0.000181066	0.00771234
Prdx3	105.703	90.1834	168.522	149.471	657.975	435.426	880.524	2.02221	1.01594	0.00018363	0.00780409
Cstb	91.7339	93.4758	162.019	197.715	294.502	171.115	417.888	2.44215	1.28815	0.000185478	0.00786474
Ndufb5	126.468	128.074	229.904	291.781	698.404	390.29	1006.52	2.5789	1.36676	0.000185886	0.00786474
Anxa6	46.5678	24.2635	95.4135	70.5932	567.454	291.742	843.167	2.89012	1.53113	0.000197349	0.00828157
Sec11c	156.733	168.471	242.386	272.877	574.146	384.032	764.26	1.99009	0.992836	0.000197722	0.00828157
H2afz	2522.14	2595.9	3073.81	3404.17	9726.81	7515.98	11937.7	1.5883	0.667486	0.000197917	0.00828157
Ifitm6	1.49381	4.3796	173.492	427.67	320.627	4.81456	636.44	132.191	7.04648	0.000198378	0.00828263
Bex6	101.67	81.349	161.044	165.769	447.304	276.984	617.625	2.22982	1.15693	0.000200472	0.00835167
Emr4	1.08032	2.8845	9.35435	7.13206	65.4593	20.9924	109.926	5.23647	2.38859	0.000203039	0.00842167
Hk2	20.4324	14.2953	29.8243	33.6453	484.486	295.162	673.81	2.28285	1.19083	0.000205534	0.00850043
Wdr1	91.1677	93.4409	140.369	122.523	1132.34	815.336	1449.35	1.77761	0.829938	0.000205832	0.00850043
Rab44	18.8996	15.8727	35.0871	44.9719	427.231	219.623	634.84	2.89059	1.53136	0.000211186	0.00866564
Ctsb	59.0167	34.3803	107.767	133.382	1444.74	684.03	2205.44	3.22419	1.68894	0.000211201	0.00866564
Hexa	54.0213	49.8647	105.987	138.386	589.234	297.734	880.734	2.95812	1.56468	0.000220849	0.00902253
Prdx1	477.934	444.36	600.72	625.554	2674.81	2008.13	3341.49	1.66398	0.73464	0.000224412	0.0091093
Prdx5	104.543	112.786	315.596	455.452	628.31	229.301	1027.32	4.48021	2.16357	0.00022586	0.00914855
Cs	66.3936	56.5531	101.632	89.6158	785.574	534.869	1036.28	1.93745	0.954157	0.00022791	0.00918686
Suclg1	112.05	77.0214	160.645	158.07	629.042	405.992	852.091	2.09879	1.06956	0.000228248	0.00918686
Gng10	101.019	94.14	161.233	163.023	516.888	335.85	697.925	2.07808	1.05525	0.000228257	0.00918686
Tspo	183.786	123.866	575.528	849.893	1385.21	406.344	2364.08	5.81792	2.5405	0.000231011	0.00927806
Sec61b	223.023	247.882	386.3	482.588	662.23	398.476	925.985	2.32382	1.2165	0.000231751	0.00928814
Ddx39	109.605	81.0497	147.957	158.986	733.684	487.463	979.906	2.01022	1.00735	0.00023427	0.00936931
Eif3m	210.861	167.726	283.133	286.258	1030.61	716.4	1344.82	1.87719	0.908578	0.000236789	0.00945016
Gpx4	170.02	124.288	273.348	330.349	971.806	544.824	1398.79	2.56741	1.36032	0.000247595	0.00986071
Mnda	0.163164	0	5.63259	11.525	27.8343	0.424442	55.2442	130.157	7.02411	0.000248313	0.00986864
Psma1	255.218	227.025	368.599	436.459	1439.43	930.494	1948.36	2.0939	1.06619	0.000252077	0.00999731
Erlin1	14.7565	11.5638	25.1427	31.3779	256.803	139.111	374.495	2.69207	1.42871	0.000258903	0.010183
Zeb2	10.3757	13.7149	18.2021	19.1916	495.63	335.779	655.482	1.95212	0.965044	0.00026032	0.0102176
Gabarap	94.1165	101.363	160.753	154.072	507.201	336.36	678.042	2.01582	1.01137	0.000265958	0.010397
Lrpap1	40.7737	29.5457	57.8046	64.5497	500.077	315.124	685.03	2.17384	1.12025	0.000266532	0.010397
Ms4a6c	38.0709	62.3517	294.256	503.197	1747.19	314.314	3180.07	10.1175	3.33878	0.000267383	0.0104087
Vim	154.228	143.402	260.485	327.144	1459.82	838.74	2080.91	2.48099	1.31092	0.000268887	0.0104459
Psma5	220.023	229.246	328.751	395.531	1269.63	838.875	1700.38	2.02698	1.01933	0.000273282	0.010595
Rpl8	1018.47	906.378	1286.05	1246.47	3371.2	2550.98	4191.42	1.64306	0.716389	0.000276815	0.0107101
Fcgr2b	16.3685	14.1672	54.1012	80.8645	238.647	72.6539	404.639	5.56941	2.47753	0.000279019	0.0107734
Mdh2	321.076	196.369	464.751	494.373	1695.22	1024.8	2365.63	2.30838	1.20688	0.000289164	0.01112
4833439L19Rik	16.6287	11.3017	34.4665	29.3828	220.974	115.184	326.764	2.8369	1.50432	0.000292951	0.0112028
Sub1	167.909	176.044	323.323	421.73	3266.92	1752.39	4781.45	2.72853	1.44812	0.000293087	0.0112028
Card9	2.00659	0.735371	12.3503	13.1933	43.0208	6.86391	79.1778	11.5354	3.52799	0.000294623	0.0112389
Rab3d	6.19995	4.44218	14.1492	15.5468	142.269	63.4492	221.088	3.48449	1.80095	0.0002969	0.0112952
Plxnb2	4.19116	4.33685	10.391	9.84944	170.22	85.7878	254.652	2.9684	1.56968	0.000297288	0.0112952
Pdia3	201.07	105.375	305.08	302.409	2168.09	1253.09	3083.08	2.46037	1.29888	0.000301811	0.0114157
Psmd12	45.9658	43.3169	80.7072	77.5387	379.867	236.335	523.4	2.21466	1.14708	0.00030205	0.0114157
Sar1b	60.6276	55.3104	98.8986	110.016	363.694	223.274	504.114	2.25783	1.17494	0.000302264	0.0114157
Tcfec	11.2054	14.3174	44.0067	67.133	226.408	69.4769	383.34	5.51752	2.46402	0.000306626	0.0115575
Spcs2	88.3275	72.3856	124.074	144.321	1076.36	696.305	1456.41	2.09162	1.06462	0.000313878	0.0117841
Mrpl18	286.239	235.331	366.681	396.825	1089.51	769.808	1409.22	1.83061	0.872327	0.000317234	0.0118866
Myo1g	31.769	21.8523	49.8319	46.6424	442.814	273.54	612.088	2.23766	1.16199	0.000318147	0.0118973
Ccbl2	9.23535	6.32956	22.7242	23.7031	127.23	53.9294	200.531	3.71841	1.89468	0.000320853	0.011975
Tmem14c	89.7005	61.5985	138.573	163.724	388.569	222.193	554.945	2.49757	1.32053	0.000322343	0.0119913
Glipr1	224.529	229.594	437.532	575.248	1434.69	753.366	2116.01	2.80874	1.48993	0.00032578	0.0120876
Rps10	458.847	543.755	662.383	685.695	1182.58	879.927	1485.24	1.68791	0.755238	0.000332599	0.0122926
Emilin2	2.82475	3.48436	14.4914	23.4521	162.879	37.7642	287.993	7.62609	2.93094	0.000334333	0.0123327
Mgl2	3.99732	4.20371	14.9293	22.3318	65.7156	19.5005	111.931	5.73987	2.52102	0.000340751	0.0125208
Rpl7	2011.73	1884.2	2485.43	2414.34	7188.89	5590.73	8787.06	1.57172	0.652344	0.000341463	0.0125227
Suv39h1	36.8286	32.1263	61.8396	52.5546	506.425	330.429	682.42	2.06525	1.04632	0.000352924	0.0128932
Lypla1	50.5996	40.1711	82.3105	69.7207	524.072	340.046	708.099	2.08236	1.05822	0.000357239	0.0130259
Tkt	32.6756	25.489	52.8019	65.202	508.863	287.28	730.445	2.54262	1.34632	0.000359206	0.0130475
Dscr3	22.29	14.5314	37.2282	45.703	260.809	136.697	384.92	2.81586	1.49358	0.000379812	0.0137622
Rpl11	1133.32	1029.12	1451.23	1393.11	2608.77	1974.32	3243.22	1.64271	0.716074	0.000383903	0.013865
Itm2b	371.544	333.944	471.707	533.359	2676.38	1921.76	3431.01	1.78535	0.836206	0.000385156	0.0138839
Ddx49	19.37	13.2572	41.3993	34.0263	204.36	105.7	303.02	2.86679	1.51944	0.000390537	0.0140246
1810006K21Rik	186.456	203.254	307.86	319.114	459.796	304.757	614.835	2.01746	1.01254	0.000397678	0.0142273
Gnb2l1	1169.05	1123.75	1366.58	1499.45	5667.58	4415.96	6919.2	1.56686	0.647879	0.000407327	0.0144906
Mtpn	65.9132	63.6012	88.978	92.5477	1107.46	803.996	1410.93	1.7549	0.811387	0.000410352	0.0145709
Rps11	1882.56	1718.97	2384.31	2217.91	4323.44	3332.26	5314.62	1.5949	0.673467	0.000414653	0.0146962
Cyth4	9.1693	14.0074	22.3936	25.7471	178.844	98.7522	258.937	2.62208	1.39071	0.000416096	0.0147199
Psmd8	101.309	68.5127	140.651	154.259	627.728	396.436	859.019	2.16685	1.1156	0.000421417	0.0148253
Rps3a	2450.74	2540.85	3067.62	3005.65	9110.47	7222.35	10998.6	1.52285	0.606779	0.00042591	0.0149458
AB124611	4.94662	2.26603	16.5467	25.2448	60.2574	14.6131	105.902	7.24703	2.85739	0.000426416	0.0149458
Pgk1	194.148	182.866	247.006	267.724	1413.7	1043.16	1784.25	1.71044	0.774364	0.000429573	0.0150011
Prtn3	303.266	213.731	1449.42	2419.27	4031.25	773.348	7289.16	9.42546	3.23656	0.00044143	0.0153587
Rpl24	883.93	893.31	1155.54	1129.28	2415.7	1852.21	2979.2	1.60845	0.685675	0.00045552	0.0157623
Tecr	443.085	312.821	574.005	592.785	2001.09	1368.49	2633.69	1.92453	0.944504	0.000456509	0.0157678
Dap	87.6727	71.5929	141.938	117.408	548.975	363.051	734.9	2.02423	1.01738	0.000460168	0.0158366
Ctsg	102.431	122.961	816.066	1477.57	2408.62	345.856	4471.39	12.9285	3.69248	0.000462312	0.0158816
Ap2m1	131.091	84.0854	207.644	165.422	1075.24	683.376	1467.1	2.14684	1.10221	0.000463559	0.0158957
Atp5h	348.698	316.81	461.165	535.328	844.848	587.149	1102.55	1.8778	0.909041	0.000469976	0.0160867
Rgs19	97.0672	68.7067	144.721	129.484	569.088	372.449	765.727	2.05593	1.03979	0.000478593	0.0163228
Aup1	71.6695	40.77	103.052	104.36	432.5	262.697	602.302	2.29276	1.19708	0.000493336	0.0167955
Mettl6	27.0092	25.808	46.8858	54.4045	263.243	154.549	371.938	2.4066	1.267	0.000511243	0.017374
Slpi	21.8337	22.3142	73.5697	112.534	187.725	59.3505	316.099	5.32597	2.41304	0.00051259	0.0173887
Snx2	120.306	111.524	156.102	180.401	1011.34	717.105	1305.57	1.82062	0.86443	0.000513904	0.0174022
Ndufa6	290.55	343.769	430.599	463.043	753.558	544.088	963.029	1.76999	0.82374	0.000516109	0.0174458
Rin3	21.3787	19.5131	38.5359	31.5733	394.617	251.833	537.401	2.13396	1.09353	0.000521986	0.0175629
Mpp1	17.864	26.5084	37.3933	40.1058	266.562	166.568	366.557	2.20065	1.13793	0.000522348	0.0175629
Atp5a1	213.203	138.4	292.683	264.291	1957.56	1319.48	2595.65	1.96718	0.976126	0.00052922	0.0177312
Rnd3	4.57391	2.72389	14.7645	12.1726	88.7876	31.8822	145.693	4.56973	2.19211	0.000538808	0.017989
Sec23b	28.7787	26.6898	52.9661	43.2503	370.526	234.564	506.488	2.15927	1.11055	0.000545308	0.0181422
Mycl1	0.15411	1.18604	4.94886	4.3426	34.6387	7.04604	62.2314	8.83211	3.14276	0.000558124	0.0184619
Rbm3	158.755	211.309	244.286	283.184	2772.83	1983.11	3562.54	1.79645	0.845146	0.000559004	0.0184619
Lman2	28.4056	21.8267	38.5919	44.1437	510.909	333.885	687.932	2.06039	1.04292	0.000559973	0.0184619
Naip2	1.84319	4.29856	7.26414	8.85574	97.5065	44.9923	150.021	3.33436	1.73741	0.000567934	0.0186339
1100001G20Rik	4.30523	4.05713	30.6129	46.6774	35.6309	5.62701	65.6347	11.6642	3.54402	0.000570397	0.0186784
Ech1	148.185	91.0894	205.053	211.317	665.801	420.629	910.972	2.16574	1.11486	0.000571256	0.0186784
Psma2	276.219	264.863	362.804	423.676	1110.26	786.193	1434.32	1.82439	0.867413	0.000573401	0.0187163
Arl6ip5	43.2544	47.3342	72.8421	92.6701	307.01	185.983	428.037	2.30149	1.20257	0.000577544	0.0188192
Psma4	280.691	278.876	366.822	388.778	1267.33	941.531	1593.13	1.69207	0.758787	0.000587832	0.0191217
Svip	11.0752	12.6342	22.2616	25.2794	206.924	117.537	296.31	2.521	1.33399	0.000608842	0.0196704
Nmt1	33.5631	30.6161	57.0667	60.5727	298.636	181.301	415.971	2.29436	1.19809	0.000621813	0.0200213
Rpl29	512.969	505.576	720.985	635.494	1477.82	1110.34	1845.31	1.66193	0.732856	0.000624141	0.0200623
Psmb3	387.309	286.852	553.236	650.19	1227.82	759.487	1696.15	2.23329	1.15917	0.000631211	0.0202553
Ran	388.535	333.969	458.429	471.465	3316.5	2542.7	4090.29	1.60864	0.685839	0.000640489	0.0205183
Slc35c1	17.7161	10.0119	32.7654	26.0027	252.543	139.522	365.563	2.6201	1.38962	0.000648836	0.0206385
Ly6a	182.192	129.485	242.645	266.964	605.166	397.928	812.404	2.04159	1.02969	0.00064919	0.0206385
Ftl1	636.247	517.841	942.649	1148.39	2818.47	1723.14	3913.8	2.27132	1.18353	0.000650207	0.0206385
Ptgs1	25.6781	26.4734	55.4255	76.7568	480.843	229.192	732.493	3.19598	1.67626	0.000650758	0.0206385
Cox5a	179.46	173.765	283.145	356.58	615.104	375.385	854.822	2.27719	1.18725	0.000655785	0.0207632
Sqrdl	8.20981	5.07721	20.2877	29.3031	122.39	43.0998	201.681	4.67938	2.22632	0.000659356	0.0208416
Ethe1	18.5156	21.9533	40.2218	46.7864	170.443	91.985	248.9	2.70588	1.4361	0.000663491	0.0209027
Hck	2.83292	1.98202	9.71746	15.1914	58.3085	15.5349	101.082	6.50679	2.70195	0.000685172	0.02155
Lbr	204.769	230.8	258.52	293.263	3073.64	2371.26	3776.02	1.59241	0.671215	0.000697647	0.02187
Rpl7l1	69.0517	54.0972	95.5185	91.9681	716.092	494.23	937.954	1.89781	0.924334	0.000707325	0.022134
Tmed10	136.679	103.651	176.214	194.615	1911.61	1305.56	2517.66	1.92841	0.947413	0.000708401	0.022134
Rps29	1793.82	2039.78	2393.89	2289.46	2898.55	2291.24	3505.85	1.53011	0.613635	0.000711864	0.0222057
Itgam	7.70985	6.9583	19.1692	12.4082	193.48	105.567	281.392	2.66553	1.41442	0.000714916	0.0222643
Rps5	2589	2755.99	3123.28	3513.95	7763.85	6066.74	9460.95	1.55948	0.641063	0.000721199	0.0224233
Ndufc2	177.612	184.4	252.468	305.864	555.924	378.259	733.589	1.93938	0.955596	0.000729051	0.0225639
Cdca3	47.794	38.6136	71.071	85.1591	323.17	197.927	448.413	2.26554	1.17986	0.000729286	0.0225639
Bzw1	156.895	120.434	189.471	191.062	1640.96	1210.27	2071.65	1.71173	0.775454	0.000743979	0.0229389
Dbi	123.664	141.526	193.332	239.919	462.905	302.744	623.067	2.05807	1.04129	0.000745027	0.0229389
Ms4a3	67.0799	74.9206	609.475	1173.93	1867.98	220.279	3515.68	15.9602	3.9964	0.000751563	0.0231027
Ssna1	96.0306	85.6975	149.183	159.314	377.119	241.391	512.846	2.12454	1.08715	0.000755062	0.0231727
Brms1	35.2334	24.3489	65.2998	60.5151	222.932	122.969	322.895	2.62582	1.39277	0.000769272	0.0235707
Vps11	12.1138	10.6174	28.1553	19.7967	200.948	111.158	290.738	2.61555	1.38711	0.000797263	0.024313
Prcp	19.9948	23.5817	42.465	31.8249	309.126	197.843	420.409	2.12496	1.08743	0.000797335	0.024313
Paics	269.837	211.39	340.534	299.252	2339.57	1763.07	2916.07	1.65397	0.725933	0.000801992	0.0243837
Necap2	23.0413	21.2667	43.3901	44.5673	224.611	128.96	320.261	2.4834	1.31232	0.000802222	0.0243837
Rpl27a	409.164	465.563	520.048	592.16	1936.81	1490.64	2382.98	1.59863	0.676834	0.000803575	0.0243858
Fgl2	4.074	6.44362	11.5334	16.4344	132.286	60.4908	204.082	3.37376	1.75436	0.000805251	0.0243977
Parp8	25.3857	41.4332	47.9733	55.4565	465.167	314.739	615.595	1.95589	0.967827	0.000838421	0.0253622
Abcd2	6.5158	5.23912	15.4977	22.4711	253.825	100.255	407.395	4.06358	2.02275	0.00086347	0.0260784
Bub3	105.394	85.8967	138.494	139.578	851.585	605.073	1098.1	1.81482	0.859826	0.000879727	0.0264512
Gas7	0.262229	0.411863	4.87206	10.4435	111.186	7.39763	214.974	29.0598	4.86095	0.000880301	0.0264512
Rps25	1377.64	1143.98	1834.78	2146.16	3951.88	2654.19	5249.58	1.97785	0.983931	0.000880695	0.0264512
Tifa	20.1692	23.0062	41.7957	38.5522	235.352	141.391	329.313	2.32909	1.21977	0.000881381	0.0264512
Il10ra	12.4936	9.32687	21.546	24.1076	212.296	117.451	307.141	2.61505	1.38684	0.000885811	0.0265422
Myl12b	452.991	347.583	585.689	511.77	1566.05	1158	1974.1	1.70475	0.769559	0.000902375	0.0269522
Rab1b	17.7632	6.13323	32.9996	32.6524	149.794	68.1783	231.409	3.39418	1.76306	0.00090375	0.0269522
Ostf1	33.9481	25.9193	51.732	62.5929	268.065	158.077	378.053	2.39157	1.25796	0.000907744	0.0270289
Psmc3	97.7034	67.3856	136.505	124.673	617.591	416.361	818.82	1.96661	0.975712	0.000910084	0.0270561
Rpl36	306.45	263.424	475.039	417.777	526.477	356.757	696.197	1.95146	0.964553	0.000921655	0.0273573
Clec12a	62.8976	90.7532	422.015	762.986	2768.81	511.733	5025.9	9.82131	3.29592	0.000947794	0.0280019
Snrpb	215.315	224.572	293.048	299.03	1016.17	756.555	1275.78	1.68629	0.753856	0.000951456	0.028023
Csde1	258.868	206.283	329.726	273.832	3930.24	3008.68	4851.81	1.61261	0.689394	0.000954234	0.0280613
S100a4	13.4962	23.7411	55.9082	64.9052	72.2615	28.3172	116.206	4.10372	2.03693	0.000979036	0.0285518
Acox3	9.05666	9.7326	17.767	19.5464	199.098	113.996	284.201	2.49308	1.31793	0.000979241	0.0285518
Tlr2	2.7363	1.86728	8.18096	11.486	64.4754	20.2766	108.674	5.3596	2.42212	0.000979931	0.0285518
Cldn15	2.32855	2.24008	11.9174	20.5594	64.9168	12.9882	116.845	8.99625	3.16932	0.000999751	0.0290402
6720456B07Rik	201.977	177.973	253.396	291.156	894.43	639.733	1149.13	1.79626	0.844998	0.00100643	0.0291895
Sdf4	33.9464	31.7121	46.0619	48.3953	730.984	521.966	940.002	1.80089	0.848707	0.0010146	0.0293816
Hp	17.0243	11.0101	210.637	453.759	901.322	58.2102	1744.43	29.9678	4.90534	0.0010172	0.029412
Gorasp2	28.9556	28.1386	44.9246	51.2577	339.075	217.792	460.358	2.11375	1.0798	0.00102417	0.0295685
Btf3	344.545	345.226	440.001	515.47	1637.58	1195.43	2079.74	1.73975	0.79888	0.00104376	0.0300885
Cap1	35.9104	19.0599	62.5389	48.1315	354.746	203.566	505.926	2.48532	1.31343	0.00105203	0.0301688
Emb	158.631	133.966	365.968	531.611	2869.3	1180.33	4558.27	3.86188	1.9493	0.0010529	0.0301688
Adsl	48.5377	29.2098	75.5749	61.5235	403.197	253.36	553.034	2.1828	1.12618	0.00107904	0.0307324
Rpl5	1681.37	1618.59	1961.93	2197.36	6552.78	5078.43	8027.12	1.58063	0.6605	0.0010932	0.0310443
Bloc1s2	70.5745	71.979	121.514	122.311	308.257	196.242	420.272	2.1416	1.09869	0.00110453	0.0312244
Amica1	1.31514	1.92788	8.71044	8.07057	45.6465	12.1758	79.1172	6.49793	2.69998	0.00112787	0.0316955
Tmem50b	14.7907	11.1964	29.7827	41.5413	197.829	88.9648	306.693	3.44735	1.78549	0.001133	0.0317376
Rsu1	64.1028	46.1456	92.3569	97.6275	378.015	239.996	516.033	2.15017	1.10445	0.00113582	0.0317376
2900073G15Rik	41.9446	33.2963	74.155	58.7129	328.966	206.101	451.831	2.19228	1.13243	0.00113667	0.0317376
Psmd6	96.4463	86.8402	133.163	146.507	531.494	365.149	697.839	1.91111	0.934408	0.00113874	0.0317376
Cd164	96.9023	69.2809	129.071	110.582	1011.89	725.118	1298.66	1.79097	0.840738	0.00113939	0.0317376
Pdia4	71.5536	36.7677	105.474	97.5808	691.156	416.044	966.267	2.32251	1.21568	0.00114326	0.0317986
Fcnb	3.29755	0.55776	27.2877	55.085	88.4819	6.40305	170.561	26.6374	4.73538	0.00115157	0.031983
Tifab	3.85055	2.37072	23.8646	44.79	250.594	33.6164	467.571	13.909	3.79795	0.00117709	0.0326441
Mmp19	0.390073	2.7447	4.6347	7.15193	47.6073	16.2871	78.9275	4.84601	2.2768	0.00118253	0.0327471
Slc25a12	38.9705	31.8049	58.8738	53.8595	475.312	318.532	632.091	1.98439	0.988695	0.00119839	0.0331381
Rpl7a	984.937	947.472	1146.91	1286.7	3307.14	2564.31	4049.98	1.57937	0.659346	0.00122285	0.0337162
Ncln	12.9125	9.87578	21.9345	26.7179	185.673	101.068	270.277	2.67422	1.41912	0.00124066	0.0341083
Haao	39.3953	29.0363	66.081	70.6165	225.515	129.093	321.937	2.49383	1.31836	0.00124728	0.0342407
Dok3	1.21972	5.74717	10.4915	16.2357	48.1937	16.2507	80.1367	4.93128	2.30196	0.0012491	0.0342412
5430435G22Rik	3.20315	5.86941	18.0864	31.1297	138.105	34.8659	241.343	6.92203	2.7912	0.00126061	0.034507
Psat1	57.0655	45.9071	80.2487	81.5777	499.842	337.499	662.184	1.96203	0.97235	0.00127556	0.0348639
1500003O03Rik	34.1663	23.9768	52.1904	48.6939	367.315	232.599	502.032	2.15836	1.10994	0.00127732	0.0348639
Rpl27	676.03	786.829	857.989	914.488	2074.05	1645	2503.11	1.52165	0.605639	0.00128978	0.0350865
Pfn1	503.161	471.15	650.287	605.64	1699.21	1302.35	2096.06	1.60945	0.686564	0.00129114	0.0350865
Gpr160	21.1258	11.2776	40.0963	54.2303	256.515	110.611	402.419	3.63814	1.8632	0.00129365	0.0350865
Nhp2	151.596	140.416	207.218	251.819	669.881	450.513	889.25	1.97386	0.981022	0.00129386	0.0350865
Dnase2a	27.2172	25.5972	44.3587	55.8111	225.553	133.314	317.791	2.38378	1.25325	0.00129471	0.0350865
Sdhb	176.995	125.866	227.149	248.831	742.152	501.081	983.223	1.9622	0.972474	0.00130614	0.0352955
Atp5o	417.337	372.899	581.843	712.938	1433.45	937.892	1929.01	2.05675	1.04036	0.00134059	0.0361751
Impdh2	238.385	181.53	297.847	273.551	1415.94	1051.23	1780.66	1.69388	0.76033	0.00137217	0.0368701
Tnfrsf1a	25.6259	27.7617	46.4644	45.2751	278.026	176.427	379.625	2.15174	1.10551	0.00137763	0.0369434
Cdk4	344.236	261.845	422.408	389.957	1676.98	1256.8	2097.17	1.66866	0.73869	0.00137879	0.0369434
Cd300lf	0.285819	0.628479	5.85121	6.55056	23.8228	2.6195	45.0261	17.1888	4.1034	0.0013879	0.037135
Tuba1c	29.432	26.9655	51.3042	49.0443	276.074	171.357	380.791	2.22221	1.15199	0.00139477	0.0371644
Myd88	21.07	16.7908	38.2579	39.3157	197.573	111.048	284.097	2.55831	1.35519	0.00142234	0.0378433
Hat1	97.0878	83.8148	130.363	136.404	623.537	438.506	808.569	1.84392	0.882772	0.00144272	0.0382785
Psme2	247.878	210.381	311.006	324.871	941.766	688.775	1194.76	1.73461	0.794614	0.00147226	0.0389187
Aurka	16.9691	18.9674	41.4366	29.965	182.217	104.937	259.497	2.47289	1.3062	0.00148113	0.0390791
Recql	12.9756	13.6456	27.3257	24.0929	199.63	117.003	282.257	2.41238	1.27046	0.00149285	0.0393339
Kctd12	17.8344	21.6126	28.1712	28.2062	510.979	365.854	656.103	1.79335	0.842655	0.0014956	0.0393517
Tgfbi	8.14793	6.85683	28.5877	47.2421	228.097	61.8243	394.37	6.37888	2.6733	0.00149796	0.0393592
Rars	45.8876	40.8607	70.6338	66.8727	423.266	284.212	562.32	1.97852	0.984421	0.00151104	0.0396481
Rqcd1	73.4085	55.8607	91.5121	92.4725	902.597	650.428	1154.77	1.7754	0.828141	0.00152584	0.0399813
Supt5h	34.2197	29.0181	56.7919	41.1649	498.872	341.574	656.171	1.92102	0.941874	0.00153584	0.0401878
Cotl1	15.7785	7.58949	27.8413	34.7046	128.622	59.3378	197.906	3.33524	1.73779	0.00154123	0.0402733
BC004004	28.4824	21.0873	39.2649	46.8405	340.544	214.59	466.499	2.17391	1.12029	0.00155822	0.0406057
Scin	0.449424	0.790579	13.494	5.47089	56.4212	5.66344	107.179	18.9247	4.2422	0.00157524	0.0409928
Twf2	17.2379	8.91856	37.3105	30.3507	135.412	64.5404	206.283	3.19619	1.67635	0.00160851	0.0417046
Psmb8	264.098	205.358	337.041	305.869	1195.88	884.276	1507.48	1.70476	0.769567	0.00160918	0.0417046
Sptlc2	11.0509	14.6744	20.9698	23.2943	233.846	147.698	319.993	2.16654	1.1154	0.00161751	0.0418636
Spcs1	150.491	137.781	205.086	212.283	626.507	445.698	807.316	1.81135	0.857067	0.00162105	0.0418765
Serpinf1	24.5223	23.3923	49.796	45.3894	191.313	109.957	272.669	2.47978	1.31021	0.00162407	0.0418765
Pstpip2	1.19091	0	6.69256	6.9801	31.8603	4.24442	59.4762	14.0128	3.80867	0.00162462	0.0418765
Mrpl4	56.9329	34.0585	82.6748	86.0337	299.247	180.961	417.534	2.30732	1.20622	0.00163006	0.0419597
Eif5a	313.191	204.397	401.115	389.391	2336.47	1611.49	3061.44	1.89976	0.925816	0.00165822	0.0425275
Fastkd3	9.46609	9.52962	20.601	22.9676	133.531	68.8703	198.191	2.87774	1.52493	0.0016583	0.0425275
Csgalnact2	25.54	26.2184	35.3942	43.5265	424.088	290.701	557.475	1.91769	0.939372	0.00165883	0.0425275
Nsf	13.666	15.8902	23.5508	26.3446	266.15	170.484	361.815	2.12228	1.08561	0.00168743	0.043144
Slc19a1	17.8087	11.1529	30.9467	30.4905	194.462	106.901	282.024	2.63819	1.39955	0.00170623	0.0435079
Cd14	1.25965	1.97843	42.184	109.798	226.524	7.39763	445.651	60.2424	5.91271	0.00171749	0.0437304
Samhd1	23.7139	22.4528	34.5161	37.2034	418.931	284.395	553.467	1.94612	0.960604	0.00172915	0.0439154
Stat1	22.7355	15.7086	37.7606	27.7029	475.863	306.344	645.383	2.10673	1.075	0.00173495	0.0439452
Rpl13a	1159.06	1234.11	1354.42	1530.9	3705.5	2947.57	4463.44	1.51428	0.598631	0.00175944	0.0444468
Cope	239.395	166.291	380.191	490.283	1191.8	646.377	1737.22	2.68762	1.42633	0.00176277	0.0444719
Gsto1	76.3372	68.8769	112.137	119.431	388.209	259.158	517.26	1.99593	0.997058	0.00177359	0.0446855
Fabp5	41.0436	43.218	84.4641	74.9312	202.573	120.472	284.675	2.36301	1.24062	0.00178266	0.0447805
Pxmp3	26.8198	18.527	41.5382	43.0706	264.042	158.781	369.303	2.32587	1.21777	0.00178443	0.0447805
6330578E17Rik	34.5275	27.4545	46.3665	48.0637	534.901	368.569	701.233	1.90259	0.927961	0.00179144	0.0448971
Hvcn1	4.8615	4.19208	13.7749	12.6067	91.1582	39.3527	142.964	3.63289	1.86112	0.00180633	0.0451946
Ube2c	89.1197	114.524	136.821	160.46	411.847	290.083	533.61	1.83951	0.879319	0.00180807	0.0451946
Cpa3	30.4054	15.4914	314.946	140.986	677.391	103.25	1251.53	12.1214	3.59948	0.00182518	0.0455026
Mrpl16	44.5779	34.7816	70.0361	80.5009	231.73	137.376	326.083	2.37364	1.2471	0.00183757	0.0456915
Sirpa	12.9947	13.0262	19.9441	24.8422	267.281	168.92	365.642	2.16459	1.11409	0.00186114	0.0461566
Ndufb11	216.013	218.743	287.001	348.367	807.444	569.19	1045.7	1.83717	0.877483	0.00186578	0.0462114
Ostc	127.336	123.265	187.348	238.447	641.049	408.723	873.375	2.13684	1.09548	0.0019036	0.0470256
Gda	2.83458	2.40567	14.8515	27.5029	245.126	43.6699	446.583	10.2263	3.35422	0.00190985	0.0471136
Trem1	0.0896454	1.57695	3.45449	6.26467	32.1658	7.5069	56.8248	7.56967	2.92023	0.00192691	0.0473551
Gatm	31.5444	31.9166	82.4872	127.362	594.397	229.58	959.214	4.17813	2.06286	0.00195307	0.0478125
Pgam1	104.842	133.535	216.855	304.297	1258.06	668.259	1847.86	2.76519	1.46738	0.00195686	0.0478435
Cox6a1	255.233	207.82	331.904	363.07	546.494	379.895	713.093	1.87708	0.908487	0.00197175	0.0480839
Sucla2	50.7332	43.2735	70.3785	87.0956	472.798	304.841	640.756	2.10194	1.07172	0.00202415	0.0490731
Bphl	32.9768	24.4972	55.2737	61.9491	190.027	107.083	272.972	2.54917	1.35003	0.00204721	0.049354
Pkm2	386.257	174.568	571.84	551.769	3317.16	1905.93	4728.39	2.48088	1.31085	0.00205241	0.0494166
Stxbp2	67.7697	68.5915	99.5316	85.9717	763.005	565.722	960.289	1.69746	0.763377	0.00210151	0.0504708
H2-DMb2	3.08456	6.02892	31.0916	15.1946	39.8748	10.9024	68.8472	6.31485	2.65875	0.00210571	0.0505077
Skap2	105.19	72.6422	133.005	133.631	644.66	449.589	839.732	1.86777	0.90132	0.00211164	0.0505861
Ssu72	69.4347	62.0509	94.793	107.838	429.9	293.308	566.492	1.93139	0.949641	0.00211861	0.0506585
Sp100	95.9948	71.6409	119.257	121.285	777.58	557.461	997.698	1.78972	0.839733	0.00212115	0.0506585
Prkcb	2.9596	4.29379	7.91184	5.86933	165.043	97.8305	232.255	2.37406	1.24736	0.00212266	0.0506585
Pcyox1	11.2374	12.1478	21.7727	18.8695	243.951	153.882	334.02	2.17062	1.11811	0.00213782	0.0509562
Nostrin	0.745392	2.95023	7.3006	13.1065	40.9114	10.09	71.7327	7.10931	2.82971	0.00216007	0.0513755
Rpl39	847.809	972.703	1151.58	1088.67	1396.44	1099.1	1693.77	1.54105	0.623917	0.00216352	0.0513755
Rpn1	49.6312	33.9921	70.4257	85.649	783.308	469.83	1096.79	2.33444	1.22307	0.00218005	0.0517035
Csnk2b	82.6112	50.0199	114.765	113.717	362.147	230.537	493.757	2.14178	1.09881	0.00221842	0.0525478
Rrm1	112.283	77.9513	139.974	127.774	1612.43	1172.79	2052.06	1.74973	0.80713	0.00223455	0.052864
Vdac2	191.26	154.679	231.099	260.397	1229.31	885.065	1573.55	1.7779	0.830173	0.00225104	0.0531878
Fcer1g	151.478	138.633	523.572	885.677	1047.52	293.381	1801.66	6.14103	2.61848	0.00225468	0.0531984
Atp1a3	4.29022	1.97802	9.05503	10.4513	92.0914	37.8244	146.358	3.86942	1.95212	0.00227172	0.0533823
S100a1	99.8694	79.942	162.111	216.247	310.063	170.253	449.873	2.64237	1.40183	0.00231426	0.0540763
Rpl36al	314.195	333.407	455.956	577.904	772.91	513.563	1032.26	2.00999	1.00719	0.00232227	0.0541966
Ufsp2	38.3829	42.1995	61.6285	81.1015	305.552	189.027	422.078	2.2329	1.15892	0.00232999	0.0543102
Creg1	68.2018	52.6835	89.3557	91.1618	566.505	395.673	737.337	1.8635	0.898017	0.00233501	0.0543604
Serf2	108.323	98.9517	130.088	138	1263.57	964.935	1562.2	1.61896	0.695071	0.00237187	0.0551511
Sdhc	84.3112	61.7964	116.295	119.84	400.381	265.512	535.251	2.01592	1.01144	0.00240095	0.0556909
Ugt1a7c	4.90682	2.69736	10.833	16.1619	105.534	38.7461	172.322	4.44748	2.15299	0.00241845	0.0560283
Hadhb	85.1415	47.1077	119.062	107.91	623.39	398.679	848.1	2.12728	1.08901	0.00242168	0.0560349
Arl11	25.2662	12.3904	39.6924	45.8935	165.456	86.4419	244.469	2.82813	1.49985	0.0024521	0.056601
Naa20	100.674	87.9415	137.103	144.909	487.873	339.949	635.797	1.87027	0.903249	0.00246362	0.0567977
Sec11a	184.43	149.549	226.952	260.986	809.4	572.196	1046.6	1.8291	0.871134	0.00248414	0.0571322
Tmem167	18.1932	19.7831	22.909	26.6863	831.422	629.438	1033.41	1.64179	0.71527	0.00250014	0.0574185
Lst1	52.4523	42.7169	101.374	126.028	121.778	60.939	182.618	2.99673	1.58339	0.00250263	0.0574185
Atg12	23.6738	29.4744	41.0487	41.9955	300.269	202.731	397.806	1.96224	0.9725	0.00250583	0.0574226
Cox5b	168.543	175.933	250.092	260.055	429.451	300.718	558.183	1.85617	0.892326	0.00251568	0.0575096
Tstd2	6.58094	9.22303	16.6626	13.9115	153.962	89.972	217.952	2.42245	1.27646	0.00252651	0.0576875
Rnh1	77.2726	34.688	113.338	109.6	606.125	349.793	862.456	2.46561	1.30195	0.00254305	0.0579121
Id1	3.25272	3.90126	15.6679	27.997	43.6768	9.9807	77.3729	7.75225	2.95461	0.0025656	0.0583
Yif1b	63.343	38.3158	87.3379	95.9032	291.636	179.688	403.585	2.24604	1.16738	0.00257848	0.0585225
Abi1	39.7465	43.6142	56.4734	57.538	607.858	447.846	767.87	1.71459	0.77786	0.00261081	0.0591855
Dhcr7	10.8098	6.5208	23.9612	16.3175	145.759	75.4064	216.112	2.86597	1.51902	0.00265141	0.0598915
Imp4	42.6416	30.0253	64.043	55.0835	382.539	252.026	513.053	2.03571	1.02553	0.0026667	0.0601623
Sypl	42.9154	41.0559	57.9751	54.9551	810.491	604.783	1016.2	1.68027	0.748694	0.00268366	0.0603332
Usp14	47.3756	36.0925	63.7168	55.1403	745.407	538.142	952.671	1.7703	0.82399	0.00271277	0.0608436
Gng12	25.5616	23.2158	42.2319	57.3447	583.688	327.106	840.269	2.56879	1.36109	0.00272525	0.0610187
Khk	45.3396	40.8328	72.6047	97.3152	257.476	147.964	366.989	2.48027	1.31049	0.002727	0.0610187
Rps27l	296.091	328.086	407.362	503.876	630.058	443.989	816.127	1.83817	0.878269	0.00273199	0.0610585
Baz1a	20.7085	23.1031	28.21	31.9736	565.706	414.969	716.444	1.7265	0.787851	0.00275203	0.061434
Atp6ap2	75.8782	83.7983	113.704	146.432	884.866	579.681	1190.05	2.05295	1.0377	0.0027671	0.0615993
Atp6v1e1	53.2504	48.7058	87.6557	82.3814	290.734	188.663	392.805	2.08205	1.05801	0.00276916	0.0615993
Sat1	141.336	137.062	349.516	544.454	1205.06	476.708	1933.41	4.05576	2.01997	0.00278547	0.0618895
Lcp1	308.75	188.291	500.868	376.848	4532.04	2848.08	6216.01	2.18253	1.126	0.00282032	0.0625906
A430005L14Rik	44.9383	34.0178	69.7884	77.6847	222.501	133.447	311.555	2.33467	1.22322	0.00284312	0.063023
Parvg	50.1025	36.8633	68.525	62.3394	541.236	376.912	705.56	1.87195	0.904542	0.00286326	0.0633575
Fermt3	102.152	55.6393	162.68	127.62	1033.39	631.507	1435.28	2.27278	1.18446	0.00286683	0.0633575
Ap1m1	80.7879	52.7799	110.335	92.5539	583.788	404.925	762.652	1.88344	0.91337	0.00286821	0.0633575
Vps29	123.779	88.6993	165.692	198.271	501.941	319.405	684.478	2.14298	1.09962	0.00292837	0.0643869
D1Ertd622e	4.23066	6.05754	10.5052	15.0819	89.3484	43.0396	135.657	3.15191	1.65623	0.00294054	0.0645796
Ctss	71.5708	63.3871	226.799	382.886	943.105	281.169	1605.04	5.70847	2.5131	0.00295199	0.0646817
Selm	3.70713	1.35858	14.6326	26.2314	38.0891	6.86391	69.3143	10.0984	3.33605	0.00296318	0.0648521
Agpat5	18.0809	17.1716	27.2238	35.7372	336.64	207.351	465.929	2.24706	1.16804	0.00306026	0.066593
Ube2w	31.1268	39.2546	51.7236	51.4227	360.001	253.556	466.446	1.83962	0.879407	0.00308104	0.066892
Tomm22	87.8656	84.4549	116.58	143.712	392.731	271.018	514.445	1.89819	0.924625	0.00311463	0.0673573
Ptger2	5.36195	6.60253	11.5938	13.699	126.396	69.016	183.775	2.66279	1.41294	0.00311665	0.0673573
Psme1	316.534	317.694	396.228	401.324	1224.34	951.16	1497.52	1.57441	0.654815	0.00315319	0.0679105
Pigk	9.24711	9.49694	15.6476	17.0593	223.115	139.936	306.295	2.18882	1.13016	0.0031587	0.0679105
Eif2b1	29.8853	24.7573	47.8729	47.2111	258.451	162.965	353.938	2.17186	1.11893	0.00315896	0.0679105
Cox6c	325.082	362.706	427.801	476.881	703.345	530.311	876.38	1.65258	0.724719	0.00316259	0.0679105
Anxa1	157.575	133.33	458.11	760.501	1963	624.331	3301.66	5.28833	2.40281	0.0031637	0.0679105
Vps24	30.5552	29.937	46.0565	47.4038	353.245	240.761	465.73	1.93441	0.951891	0.00319348	0.0683953
Uqcr10	321.918	304.901	402.126	474.156	584.896	424.646	745.146	1.75475	0.811264	0.00321751	0.0688322
D17Wsu104e	72.5833	53.2004	99.013	121.498	282.773	177.008	388.539	2.19504	1.13425	0.00325917	0.069645
Nudt21	88.0167	101.834	123.803	143.937	448.28	323.166	573.394	1.7743	0.82725	0.00328653	0.0700207
Ccl6	5.44022	5.36242	30.7229	60.0503	138.903	23.8178	253.988	10.6638	3.41465	0.00328781	0.0700207
Slc35b1	25.8093	32.936	52.54	54.5451	172.897	105.082	240.712	2.29069	1.19579	0.00334106	0.0709958
Sdf2l1	22.1245	11.7613	41.3793	43.8461	119.88	58.1009	181.659	3.12661	1.6446	0.00336252	0.0713719
Ube2n	68.6227	75.0617	86.0343	92.8801	1087.2	848.407	1326	1.56293	0.644253	0.00338869	0.071767
Cops6	103.174	84.4655	139.564	143.028	455.126	315.949	594.304	1.88101	0.911509	0.00340158	0.0719598
Ergic1	8.27966	5.85189	19.0706	15.0354	118.858	59.5564	178.16	2.99146	1.58085	0.0034366	0.072539
Mthfd2	18.6097	20.8893	40.0143	30.0212	201.06	125.323	276.798	2.20868	1.14318	0.00346894	0.0731404
Chmp2a	97.3504	103.516	139.977	153.728	404.893	285.608	524.178	1.83531	0.876023	0.00348388	0.0733739
Gpr108	26.3724	20.6499	40.4852	42.9206	243.814	151.638	335.989	2.21573	1.14779	0.00349022	0.0734025
Ngdn	60.836	62.6895	91.5523	98.6812	333.387	227.458	439.317	1.93142	0.949664	0.00351111	0.0737024
Kcnip3	2.33739	4.95606	7.63998	10.6637	75.0467	35.7877	114.306	3.194	1.67536	0.00353048	0.0739035
Itgb7	13.1972	11.7405	23.697	24.6026	175.435	102.523	248.347	2.42235	1.27641	0.00354265	0.0739655
Oat	70.1275	42.0549	90.3196	91.0199	562.256	373.564	750.949	2.01023	1.00736	0.00354312	0.0739655
Thyn1	43.3589	29.5248	76.8045	68.1049	187.846	108.283	267.409	2.46954	1.30424	0.00356519	0.0742199
Mrpl28	161.631	109.569	200.426	217.438	651.091	445.624	856.557	1.92215	0.942724	0.00356702	0.0742199
Rhoa	78.9401	89.4363	102.131	116.255	721.591	548.611	894.57	1.63061	0.705412	0.00357831	0.0743732
Rab7	94.9753	48.4125	135.859	157.981	245.987	138.528	353.446	2.55144	1.35131	0.00358325	0.0743946
Plrg1	22.5121	17.3923	44.0834	33.8324	186.222	108.853	263.591	2.42153	1.27592	0.00359792	0.0746175
D8Ertd738e	177.28	156.823	223.136	263.67	480.027	339.561	620.493	1.82734	0.869744	0.00368763	0.0759815
Lyz1	7.87923	4.21429	25.6441	44.8051	98.4681	23.6721	173.264	7.31934	2.87171	0.00369934	0.0760567
Poldip3	103.973	89.3343	128.068	120.37	1257.39	966.05	1548.73	1.60316	0.680914	0.00373267	0.076659
Cops4	68.498	69.2303	98.8852	94.7487	511.36	370.789	651.931	1.75823	0.814122	0.0037407	0.0767178
Tm2d2	56.5686	41.1541	75.1272	89.281	299.567	192.967	406.168	2.10485	1.07372	0.00374361	0.0767178
Diap2	3.38286	6.03499	8.60859	12.4941	233.063	121.127	344.999	2.84824	1.51007	0.0037725	0.0772266
Pkig	26.2584	19.1078	42.9194	47.8377	174.484	99.7215	249.246	2.49942	1.32159	0.0037768	0.0772313
Cct5	374.306	213.296	502.581	462.861	2441.32	1607.22	3275.43	2.03795	1.02712	0.00378131	0.0772403
Ube2v1	114.247	61.3605	159.26	142.942	829.691	529.845	1129.54	2.13182	1.09209	0.00379172	0.0773698
Dram1	2.39922	2.32125	7.85858	9.15843	56.2157	20.3494	92.0819	4.52504	2.17793	0.00381554	0.0777723
Ube2l3	109.86	85.1391	130.058	129.88	1043.27	783.596	1302.95	1.66278	0.733597	0.00383606	0.0781068
Vrk1	38.4632	37.4504	51.5026	52.6854	601.386	442.521	760.252	1.718	0.780731	0.00387009	0.0786029
Eif4e	151.984	137.706	178.52	180.65	1636.31	1283.3	1989.32	1.55016	0.632416	0.00387746	0.0786128
Cox6b1	388.34	389.42	473.642	565.983	807.775	602.916	1012.63	1.67956	0.748084	0.0039494	0.0797309
Chi3l3	5.60124	4.23376	56.4903	132.581	296.121	23.3205	568.922	24.3958	4.60856	0.00395825	0.0797744
Clcc1	15.4148	10.5305	22.2273	24.9093	235.469	144.095	326.843	2.26825	1.18158	0.00398023	0.0800132
Mfsd10	31.701	18.8045	50.4264	43.8749	236.307	142.603	330.012	2.3142	1.21052	0.00400287	0.0803831
Prkcd	45.7305	59.6317	63.3513	75.1195	542.333	408.263	676.402	1.65678	0.728381	0.00400939	0.0804292
Fam46a	11.8911	16.2477	22.3926	30.9977	402.754	236.821	568.687	2.40134	1.26384	0.00402534	0.0806638
Cks1b	265.826	287.955	337.111	408.055	865.582	642.851	1088.31	1.69295	0.759538	0.00404946	0.0809765
Bet1	60.0878	44.4458	83.4966	84.0898	354.14	236.176	472.104	1.99895	0.999241	0.00406792	0.0812599
Nup37	55.6872	52.7872	79.7764	87.9778	335.155	228.124	442.185	1.93835	0.954828	0.00407901	0.081396
Chd7	0.542021	1.50547	2.31312	3.64417	69.2263	29.3118	109.141	3.72344	1.89664	0.00417772	0.0830168
Ssr1	133.187	98.4689	191.585	247.123	5604.95	3322.43	7887.48	2.37401	1.24733	0.00418573	0.0830891
Exosc9	71.4694	63.7399	94.0225	117.298	497.909	336.129	659.689	1.96261	0.972771	0.00419013	0.0830897
Cyba	162.908	143.598	328.244	493.389	783.217	357.715	1208.72	3.379	1.7566	0.00420306	0.0832157
Cenpa	41.3043	59.367	68.9072	78.7285	292.996	205.642	380.351	1.84958	0.887197	0.00420524	0.0832157
Dhx40	4.34024	4.45369	11.6147	9.458	100.177	50.2551	150.098	2.98672	1.57856	0.00422142	0.0834489
Arf4	147.621	145.33	177.079	188.644	1177.66	918.489	1436.83	1.56435	0.645559	0.00423996	0.0837282
N6amt2	44.1455	28.3417	66.4834	86.6835	170.501	93.5608	247.441	2.6447	1.40311	0.004247	0.0837802
Ccnf	27.0341	24.4659	42.9879	36.2519	357.684	245.321	470.048	1.91605	0.938138	0.00426882	0.0841232
Sh3bgrl	126.713	104.641	157.776	139.112	1311.49	1009.74	1613.24	1.59767	0.675971	0.00427793	0.0842153
Mtm1	3.33948	5.81327	8.09877	11.3967	100.062	54.0149	146.108	2.70496	1.43561	0.00431618	0.0848571
Snx1	30.4499	26.4972	49.0992	44.7881	278.173	182.077	374.269	2.05555	1.03953	0.00433309	0.0850369
Mpeg1	7.64167	12.7047	28.5793	49.2986	395.444	134.54	656.348	4.87846	2.28643	0.0043406	0.0850963
Cops3	130.392	89.6455	158.677	152.787	733.946	531.545	936.348	1.76156	0.816854	0.00434734	0.0851407
Ntan1	45.9925	58.3054	81.1936	79.5233	268.778	183.23	354.326	1.93378	0.95142	0.00436334	0.085366
Tuba1a	19.4715	11.1692	40.0995	28.754	142.161	75.37	208.952	2.77235	1.47111	0.0043816	0.085547
S100a10	204.732	241.493	270.165	315.157	588.861	444.281	733.442	1.65085	0.723212	0.00439251	0.085672
Tmem33	9.40222	8.46202	14.1134	15.5432	260.449	169.162	351.735	2.07928	1.05608	0.00443469	0.0862274
Nlrp3	0.334972	0.147312	2.79676	2.86946	23.4035	3.00752	43.7995	14.5634	3.86427	0.00443689	0.0862274
Nsdhl	14.8174	12.2848	26.3262	27.4704	160.986	92.506	229.466	2.48055	1.31066	0.00444298	0.0862274
Ttc35	56.9061	68.9875	95.0177	88.936	339.692	239.998	439.386	1.83079	0.872467	0.00446906	0.0864775
Soat1	12.7233	13.4932	35.7504	59.5635	539.14	192.422	885.858	4.60372	2.2028	0.00447287	0.0864775
Tsta3	44.1446	32.958	70.3851	64.4915	247.611	155.882	339.34	2.1769	1.12228	0.00449006	0.0866846
2410015M20Rik	97.0498	82.3786	146.373	140.758	312.279	208.405	416.152	1.99684	0.997717	0.00451081	0.0869969
Tmem43	38.659	26.3956	49.096	56.6074	433.318	286.031	580.606	2.02987	1.02139	0.00454549	0.0874879
Ass1	8.91892	3.63177	17.2376	25.1943	82.9161	31.7729	134.059	4.21929	2.077	0.00462279	0.0887063
Trappc1	89.3127	91.4352	134.694	144.821	303.687	206.647	400.726	1.93918	0.955444	0.00466943	0.0894047
1700029F09Rik	58.9878	87.0952	98.3024	100.011	382.206	282.238	482.175	1.7084	0.772647	0.00472509	0.0902135
Myl6	423.82	384.925	498.396	539.685	994.995	763.248	1226.74	1.60726	0.684607	0.00475476	0.090575
Cenpi	11.9803	15.994	20.1289	25.5922	206.327	134.673	277.982	2.06413	1.04553	0.0047564	0.090575
B3gnt8	1.73145	1.26908	8.1085	9.10741	35.2732	8.63453	61.9119	7.17027	2.84203	0.00475832	0.090575
2310028O11Rik	41.8686	50.9992	57.7137	65.7893	509.982	381.498	638.467	1.67358	0.742935	0.00476461	0.0906039
Dld	49.241	43.838	64.6964	70.302	451.908	320.982	582.834	1.81578	0.860592	0.00478471	0.0908951
Vwa5a	18.4039	14.5342	28.3533	24.7368	316.801	210.843	422.759	2.00509	1.00367	0.00479767	0.0910502
Arl6ip1	371.713	307.685	411.461	410.914	2802.75	2232.21	3373.28	1.51118	0.595679	0.00482589	0.0914944
Esd	97.2315	80.5408	119.36	128.61	607.381	442.642	772.119	1.74434	0.802685	0.00484021	0.0915506
Lsmd1	92.5684	83.4767	138.193	165.69	221.906	140.178	303.635	2.16606	1.11508	0.00484331	0.0915506
Npm1	2289.45	2230.1	2540.56	2886.18	10950.7	8737.88	13163.5	1.50649	0.591189	0.00486732	0.0918096
Mrpl20	117.881	104.216	163.581	211.555	354.54	227.093	481.986	2.12241	1.0857	0.00487151	0.0918096
Polr1c	52.6384	31.3192	76.7286	71.3522	270.006	169.319	370.694	2.18932	1.13049	0.00489699	0.0921577
Slc25a17	69.4873	41.9294	90.0348	85.8507	424.86	286.976	562.743	1.96094	0.971546	0.00490446	0.0921577
Exosc8	167.472	154.323	198.552	221.055	834.972	633.973	1035.97	1.63409	0.708491	0.00490453	0.0921577
Cdc45	19.987	17.4137	34.4127	32.9658	200.211	123.261	277.161	2.24858	1.16901	0.00491515	0.0922658
Dpp4	14.4076	13.3491	23.7167	17.7654	383.892	268.75	499.034	1.85687	0.89287	0.0049621	0.0929115
Xdh	0.880917	1.54962	6.74208	14.1656	102.059	16.9903	187.127	11.0138	3.46123	0.0050876	0.094847
Uqcrb	768.522	805.49	932.993	1118.36	1602.47	1214.62	1990.31	1.63862	0.712485	0.00509847	0.0949565
Mapkapk3	22.6719	17.6693	43.6985	65.6293	385.833	174.958	596.707	3.41056	1.77001	0.0051035	0.0949571
Rbmxrt	80.8934	60.7794	113.586	92.7038	528.613	376.56	680.667	1.80759	0.854068	0.00512995	0.0953224
Fcf1	212.197	219.232	260.968	308.441	630.082	473.992	786.173	1.65862	0.729985	0.00519909	0.0963336
Cirh1a	32.2207	24.4943	51.3498	41.6727	298.314	196.508	400.12	2.03615	1.02584	0.00520478	0.0963336
Cpsf3	54.824	40.7235	75.2704	63.8897	529.481	376.948	682.014	1.80931	0.855436	0.00520791	0.0963336
C1d	72.425	72.7155	86.5207	98.2337	855.68	658.798	1052.56	1.5977	0.675999	0.00523376	0.0965298
Kctd20	16.2753	5.6766	31.0881	22.5196	163.684	81.9061	245.462	2.99687	1.58345	0.00525137	0.0967505
Ywhaq	174.27	147.664	225.182	181.605	1343.2	1045.03	1641.36	1.57063	0.651342	0.00526286	0.0967505
Psmd11	99.3771	74.425	132.39	112.418	641.846	466.798	816.894	1.74999	0.807349	0.0052661	0.0967505
Sc5d	15.0922	13.169	23.5593	32.4021	170.615	97.745	243.485	2.49102	1.31674	0.00529882	0.0971637
Eef1d	80.1435	66.5786	99.7387	94.7058	852.6	642.8	1062.4	1.65277	0.724884	0.00531194	0.0973105
Alg8	16.5589	23.0898	31.1266	34.6982	187.464	121.26	253.668	2.09193	1.06483	0.00531904	0.0973466
Lyz2	175.087	140.1	706.698	1354.72	2378.48	512.918	4244.04	8.2743	3.04864	0.00533928	0.0975291
Stat6	40.921	23.9739	56.8371	47.7197	571.558	381.665	761.451	1.99508	0.996446	0.00545149	0.0991973
Myadm	20.7279	18.3699	29.8646	31.5657	304.688	205.471	403.904	1.96575	0.975081	0.00546973	0.0993357
Psmc4	86.1055	98.586	121.837	122.779	540.709	406.407	675.01	1.66092	0.731984	0.00547478	0.0993357
Mrpl24	114.68	100.492	144.253	167.015	441.684	314.009	569.36	1.8132	0.858536	0.00549417	0.0995922
Ahcy	44.7384	39.6293	68.8542	52.8164	460.094	329.617	590.571	1.79169	0.841322	0.00550706	0.0996358
Atp5e	284.35	234.647	367.755	457.652	495.176	330.671	659.68	1.99497	0.996369	0.00555715	0.100446
Rab31	50.6065	32.8889	87.1033	60.9715	714.646	448.025	981.268	2.19021	1.13107	0.005571	0.100601
Dpep2	1.22031	1.00624	10.7765	24.873	64.5536	6.05146	123.056	20.3349	4.34589	0.00561702	0.101336
Pygl	21.9633	23.0973	31.2017	38.0305	285.933	195.005	376.861	1.93257	0.95052	0.00564107	0.101673
Brix1	58.5663	67.4028	79.8568	80.9997	666.377	512.266	820.488	1.60168	0.67959	0.00567601	0.101868
Sdf2	60.9727	47.6489	87.8364	85.0879	316.552	212.116	420.989	1.98471	0.988927	0.00568405	0.101868
Frg1	121.322	139.919	156.037	184.19	574.642	435.5	713.784	1.639	0.712813	0.00569653	0.101995
Adora3	0.978868	0.860961	5.02942	5.73728	32.439	7.78565	57.0923	7.33302	2.87441	0.00570529	0.102056
Shfm1	378.016	435.51	572.596	763.518	940.184	612.036	1268.33	2.07232	1.05124	0.00578107	0.103314
2810422J05Rik	70.0045	77.4525	96.9281	112.032	382.315	274.887	489.742	1.78161	0.83318	0.0058068	0.103482
Rps15a	42.7636	53.1884	55.9408	59.063	944.897	754.047	1135.75	1.5062	0.590917	0.00581981	0.103617
Srp72	56.3428	53.5654	74.0881	68.2791	796.479	608.639	984.319	1.61724	0.693538	0.00585697	0.104083
Dad1	47.8185	50.7495	58.076	67.5827	734.716	564.703	904.728	1.60213	0.679991	0.00589028	0.104577
Alox5ap	288.626	286.46	467.984	657.045	1306.77	753.996	1859.54	2.46624	1.30231	0.00591294	0.104882
Ccl9	33.5835	25.4029	128.767	246.568	1236.19	273.37	2199	8.04405	3.00792	0.00593945	0.105149
Atp5d	94.328	96.0725	138.215	136.543	381.694	272.049	491.339	1.80607	0.85285	0.0059446	0.105149
Bysl	8.94686	7.37737	15.207	16.0195	164.155	96.8233	231.487	2.39082	1.25751	0.00600084	0.106045
Scp2	83.0783	57.7118	98.0535	103.657	788.845	566.119	1011.57	1.78685	0.837419	0.00605745	0.106846
Cab39l	22.7074	14.8232	30.0507	33.5261	273.9	175.94	371.86	2.11356	1.07967	0.00607485	0.106955
Cdkn3	42.8645	52.1076	76.658	86.416	177.618	112.407	242.828	2.16025	1.1112	0.00609721	0.107249
Vdac3	289.072	231.442	330.857	371.417	1532.62	1140.35	1924.89	1.68798	0.755297	0.00614936	0.107911
Ltb4r1	0.193523	0	3.72871	6.54385	14.1139	0.424442	27.8034	65.506	6.03355	0.00616046	0.107911
Cd68	29.1299	29.382	49.9899	71.8923	164.217	90.5295	237.905	2.62793	1.39393	0.00616097	0.107911
Sra1	39.6806	35.7681	67.4716	64.4494	201.76	126.765	276.755	2.18321	1.12645	0.00616327	0.107911
Pin1	12.0261	8.7109	19.9341	18.0203	199.403	121.732	277.074	2.2761	1.18656	0.00617982	0.108101
Ptafr	0.44404	0.650924	5.7037	5.44985	21.0033	3.04394	38.9627	12.8001	3.67808	0.00633052	0.110636
Atp5g3	271.368	333.246	355.771	430.186	829.047	628.506	1029.59	1.63815	0.712071	0.00639045	0.111274
Cnih4	23.8226	26.8257	34.8751	37.4123	354.134	253.689	454.579	1.79187	0.84147	0.00643448	0.111905
Nt5c	67.0111	53.0455	90.6485	116.569	235.241	148.63	321.851	2.16544	1.11466	0.00643852	0.111905
Alg5	31.1321	28.9929	48.5163	53.5299	212.463	135.897	289.029	2.12682	1.0887	0.00646656	0.11229
1500032L24Rik	59.4027	63.7906	95.0088	120.07	176.751	110.527	242.975	2.19833	1.13641	0.00662454	0.114614
Idh2	127.962	108.3	162.612	147.563	814.911	618.279	1011.54	1.63606	0.710227	0.00663526	0.114695
Psmb6	295.647	253.289	331.287	375.733	1142.98	874.781	1411.18	1.61318	0.68991	0.00671495	0.115797
Pdhb	104.126	98.5241	135.293	134.54	616.039	462.3	769.778	1.6651	0.735612	0.00671728	0.115797
Shcbp1	25.6497	34.4514	50.7188	37.3134	277.067	195.94	358.195	1.82809	0.870335	0.00677009	0.116601
Hpcal1	21.3989	26.9419	35.744	45.2566	179.836	115.488	244.184	2.11438	1.08023	0.00681141	0.117101
Magt1	42.1676	41.7769	56.9949	73.9786	863.778	582.918	1144.64	1.96363	0.973527	0.00684543	0.117437
Gng5	262.839	300.046	386.852	337.876	602.11	461.477	742.743	1.60949	0.686605	0.00685572	0.117437
Gpx1	2150.62	1768.63	3028.22	4019.3	8324.23	5109.02	11539.5	2.25864	1.17546	0.00689455	0.117784
Rnf13	50.3215	59.9787	74.5299	65.3068	625.531	483.815	767.247	1.58583	0.665234	0.0069319	0.118316
Eif1a	99.8379	80.2407	113.879	117.348	1039	798.149	1279.86	1.60354	0.681257	0.00697182	0.11889
Fxyd5	373.069	316.173	413.998	464.088	1894.51	1460.11	2328.91	1.59502	0.673576	0.006981	0.11894
Mcee	41.801	51.915	81.4102	121.279	186.611	99.8435	273.379	2.73807	1.45316	0.00699846	0.119131
Psmb7	132.885	110.644	172.521	218.508	547.437	363.124	731.75	2.01515	1.01089	0.00704041	0.119737
Dstn	68.3386	80.4337	141.369	218.191	878.923	432.99	1324.86	3.05978	1.61343	0.00707696	0.12012
Ccdc115	26.7015	21.5397	37.7988	46.7769	202.482	126.62	278.345	2.19827	1.13637	0.00708204	0.12012
Taf9	147.236	149.896	173.338	184.713	1217.03	969.497	1464.57	1.51065	0.595168	0.00708788	0.12012
Krtcap2	355.003	270.916	451.391	556.271	750.55	497.553	1003.55	2.01697	1.01219	0.00708818	0.12012
Txn2	156.756	91.4848	196.865	203.528	739.43	491.924	986.937	2.00628	1.00452	0.00723575	0.122076
Naa10	81.6317	65.6287	109.976	113.863	346.947	239.402	454.493	1.89845	0.92482	0.00725376	0.122199
Fam69a	64.4782	77.1957	84.3942	89.4704	751.065	591.02	911.11	1.54159	0.624418	0.0072559	0.122199
Drg1	155.727	104.165	184.194	187.148	849.447	611.195	1087.7	1.77963	0.831573	0.00726742	0.122251
Ndufb8	460.601	364.091	558.713	668.848	1165.88	813.999	1517.76	1.86457	0.898843	0.0073286	0.123038
Ap3m1	12.7872	15.6654	23.6601	18.5768	274.915	192.714	357.115	1.85309	0.889931	0.00733162	0.123038
Kif2c	17.4196	10.6747	29.4977	22.5312	202.03	122.823	281.237	2.28977	1.1952	0.00737174	0.123602
Tmed9	16.3376	15.1045	29.511	34.5974	124.726	70.1072	179.344	2.55814	1.3551	0.00739463	0.123808
Coro1b	64.8626	34.05	104.966	78.4883	464.072	282.295	645.85	2.28786	1.194	0.00739704	0.123808
Eef2	236.885	174.072	303.399	245.193	2607.9	1963.54	3252.26	1.65632	0.727983	0.00748815	0.124962
Lrrc33	79.7027	45.6031	102.451	96.0642	1022.52	689.511	1355.52	1.96592	0.975203	0.00751629	0.125252
Clec4a2	2.57439	4.07574	28.0252	69.5635	263.095	26.5466	499.643	18.8214	4.2343	0.00753074	0.125383
Dera	19.1506	27.7221	40.7419	34.8964	182.675	120.872	244.477	2.02261	1.01622	0.00755864	0.125719
Nars	109.584	106.398	127.637	136.425	1112.69	878.954	1346.43	1.53185	0.615277	0.00757443	0.125719
H47	45.9152	69.1313	101.505	154.324	399.962	209.219	590.704	2.82337	1.49742	0.00757893	0.125719
Nde1	47.219	26.9954	65.9599	54.5531	394.019	261.849	526.19	2.00952	1.00685	0.00758783	0.125719
Cept1	38.2753	33.5368	46.2478	55.9893	426.598	306.223	546.972	1.78619	0.836884	0.00759512	0.125719
Ubl5	36.2606	43.3793	58.3325	54.7033	328.503	236.493	420.513	1.77812	0.830355	0.0076058	0.125719
Gbp3	21.7427	18.181	34.7467	30.7585	246.682	162.116	331.247	2.04327	1.03088	0.00761049	0.125719
Med21	90.8309	104.039	142.513	196.973	372.626	232.915	512.337	2.19967	1.13729	0.00766717	0.126474
Cp	0.323715	2.37269	3.33515	3.89197	44.9087	20.2528	69.5646	3.43481	1.78023	0.00768282	0.126474
Ptgr1	12.9315	12.1058	26.3136	41.4659	178.808	80.9368	276.678	3.41845	1.77334	0.0078495	0.128549
Rad9	30.6777	30.6883	45.663	47.6871	280.023	192.737	367.308	1.90574	0.930354	0.00798369	0.130522
Cuedc2	67.589	50.3536	83.5646	100.846	521.66	352.779	690.541	1.95743	0.968964	0.00800035	0.130526
2810417H13Rik	150.323	176.437	214.725	281.967	1743.12	1194.81	2291.43	1.91782	0.939465	0.00801146	0.130526
Ralb	5.56042	5.46296	13.012	21.5136	95.6065	38.5402	152.673	3.96139	1.98601	0.00808938	0.131345
Hbxip	122.337	144.228	178.547	171.475	476.918	360.542	593.293	1.64556	0.718577	0.00810302	0.131404
Tmem219	35.956	34.5114	54.9827	70.9767	165.949	102.172	229.726	2.24843	1.16892	0.00811614	0.131443
Hspa13	8.93417	8.82604	15.7482	15.0808	179.846	113.462	246.231	2.17016	1.1178	0.0081854	0.132339
Itgb2	28.5197	13.4529	40.7292	35.3639	301.639	186.151	417.127	2.2408	1.16402	0.0082295	0.132913
Tk1	80.8744	70.9598	104.578	109.418	441.531	319.636	563.426	1.76271	0.817796	0.00825657	0.132913
Ccdc109b	0.408778	0.449424	6.23526	6.60409	17.144	1.73419	32.5538	18.7718	4.23049	0.00826693	0.132913
Scarb1	25.9895	11.6192	36.6214	43.9204	266.88	145.67	388.09	2.66416	1.41368	0.00826992	0.132913
Calm1	185.829	156.783	217.725	258.885	2893.32	2109	3677.64	1.74378	0.80222	0.00828926	0.133112
Gpx3	4.42194	6.22289	27.5479	59.9427	142.47	24.776	260.164	10.5007	3.39241	0.00830452	0.133244
Pdcd6	109.062	97.5575	134.243	138.535	641.679	484.093	799.266	1.65106	0.723393	0.00832372	0.133439
Triap1	17.2057	14.1168	35.4601	36.6638	98.0195	50.5703	145.469	2.87657	1.52435	0.00833552	0.133516
Gemin6	30.7585	38.1804	53.3693	60.9506	176.914	114.602	239.226	2.08745	1.06174	0.00837179	0.133899
Renbp	29.6361	17.5447	42.8565	47.5366	175.111	103.396	246.827	2.38721	1.25532	0.00837356	0.133899
Hnrnpf	247.221	185.429	290.982	250.896	2548.08	1993.32	3102.85	1.55663	0.638422	0.00844883	0.134901
Fundc1	54.1532	51.3362	72.9756	73.8065	433.031	315.998	550.064	1.74072	0.799683	0.00847469	0.135062
Phb	94.6365	56.9622	116.367	120.846	620.998	421.405	820.592	1.94727	0.961456	0.00848919	0.135179
Fam96a	189.838	221.714	296.178	410.016	1251.04	789.991	1712.1	2.16724	1.11586	0.00856709	0.136109
Manf	24.545	24.1662	42.4491	62.9475	307.756	164.99	450.521	2.73059	1.44921	0.00856904	0.136109
2410001C21Rik	45.5262	32.3548	58.6602	59.2527	371.3	257.229	485.371	1.88692	0.916035	0.00861571	0.13672
Gm885	43.6729	59.2341	118.618	202.423	515.603	207.691	823.514	3.96509	1.98735	0.00864014	0.13672
0610007P14Rik	68.6533	55.4851	89.2436	98.9054	327.892	226.45	429.333	1.89592	0.9229	0.0086497	0.13672
Ssr2	168.963	110.657	248.988	339.311	928.367	510.589	1346.15	2.63646	1.3986	0.00865632	0.13672
Rer1	42.5904	41.3624	65.3924	62.007	283.421	195.709	371.134	1.89636	0.923234	0.00868582	0.13672
B4galt6	6.07599	8.56692	12.6602	19.2734	244.773	129.968	359.579	2.76668	1.46816	0.00870043	0.136758
Slc15a4	1.99102	3.28349	7.51254	8.15377	51.6823	21.7684	81.5962	3.74837	1.90626	0.00870348	0.136758
3110003A17Rik	130.197	139.116	171.087	190.913	449.094	334.165	564.022	1.68785	0.755191	0.00872461	0.136863
Rps16	1255.38	1362.87	1494.16	1800.41	3188.95	2469.16	3908.74	1.58303	0.662685	0.0087345	0.136905
Ttc1	47.4057	49.6375	71.1319	71.3852	302.668	213.196	392.14	1.83934	0.879188	0.00875857	0.137169
Arhgap19	9.48611	10.487	14.6842	16.3435	232.26	157.387	307.133	1.95145	0.964546	0.00877136	0.137207
Ost4	263.904	295.707	322.536	371.267	701.265	548.114	854.416	1.55883	0.640464	0.00877541	0.137207
Scamp2	53.0257	38.444	64.0854	67.8489	462.321	330.234	594.408	1.79996	0.847963	0.00882358	0.137733
Hsdl2	12.4601	10.4158	20.0889	22.7494	153.989	92.0816	215.897	2.34463	1.22936	0.00886916	0.138039
0610009B22Rik	28.4633	21.6074	58.2148	50.4148	113.365	61.327	165.403	2.69707	1.43139	0.00887222	0.138039
Sord	65.1102	43.2653	94.4904	71.417	546.756	377.821	715.69	1.89426	0.921633	0.00889712	0.138313
Lpar6	68.6559	86.1631	89.906	109.413	766.992	584.799	949.184	1.62309	0.698747	0.00896041	0.139183
Aimp2	73.4272	59.9839	100.376	98.5638	348.044	243.332	452.756	1.86066	0.895812	0.00900759	0.139802
Spag7	119.726	86.2237	159.451	133.728	510.047	368.629	651.464	1.76726	0.821517	0.00901937	0.13987
2010111I01Rik	10.9781	10.8036	19.4139	29.1895	223.96	117.355	330.566	2.81681	1.49406	0.00906842	0.140402
Ptpn6	117.143	73.4896	179.832	132.625	1073.37	709.522	1437.21	2.0256	1.01835	0.00910737	0.140775
St8sia6	0.170659	1.3134	4.31571	2.94946	25.3752	7.04604	43.7044	6.20269	2.63289	0.00920212	0.14184
3110001D03Rik	66.0402	86.9642	98.847	126.444	241.583	168.969	314.198	1.8595	0.894918	0.00920946	0.14184
Dnase1l1	13.1255	12.7127	21.7018	29.8233	120.128	68.4095	171.847	2.51204	1.32886	0.00921357	0.14184
Slc31a2	6.05524	1.29899	11.7381	15.4259	58.3524	20.9433	95.7615	4.57241	2.19295	0.00923501	0.14194
Vps35	62.5645	59.4397	84.759	70.2636	766.963	593.917	940.009	1.58273	0.662413	0.00924727	0.142013
St8sia4	25.197	27.3372	33.0283	33.9808	594.336	457.329	731.343	1.59916	0.677315	0.00929536	0.14262
Ifitm3	567.038	466.195	1367.01	2355.04	2859.16	1030.45	4687.88	4.54938	2.18567	0.00930181	0.14262
Fas	0.29915	0.657792	3.7225	6.06932	18.4289	2.6195	34.2382	13.0705	3.70825	0.00934531	0.143172
Ppt1	80.7181	85.7742	107.048	97.8418	808.055	636.654	979.456	1.53844	0.621471	0.00945319	0.144708
Gyk	4.92888	6.5563	11.7243	9.32783	127.964	77.7598	178.169	2.29127	1.19615	0.00947084	0.144751
Tmed5	46.6809	47.8484	55.7527	63.0852	701.448	544.135	858.76	1.57821	0.65829	0.00947128	0.144751
Snap23	45.5639	32.7746	71.7965	50.6285	393.704	268.483	518.925	1.93281	0.950696	0.00947966	0.144763
Wdr61	152.198	122.725	173.938	186.638	730.566	553.581	907.552	1.63942	0.713186	0.00959315	0.146261
Atp5g2	308.522	347.897	371.361	421.428	819.58	650.928	988.233	1.51819	0.602353	0.00964459	0.146751
Edem1	6.48399	9.50496	12.8844	19.1434	253.313	143.065	363.561	2.54122	1.34552	0.0096485	0.146751
Gpr35	0.183838	1.34746	3.00095	2.90097	29.9687	10.1264	49.8111	4.91893	2.29834	0.00971291	0.147495
Bad	16.5119	17.5418	30.0865	34.4342	128.186	75.8435	180.528	2.38026	1.25112	0.00990103	0.150112
Arid3a	1.66911	1.55704	4.3854	4.90285	60.8393	26.4009	95.2777	3.60888	1.85155	0.0099251	0.150357
Mgst1	77.1302	77.2619	288.277	573.353	903.609	223.492	1583.73	7.08628	2.82503	0.0100191	0.151539
Tnfaip8l1	2.16419	1.75323	8.5043	6.93288	42.0468	14.2615	69.8321	4.89653	2.29176	0.0100691	0.152175
Sepx1	14.5942	15.3768	53.7002	105.552	157.848	40.7353	274.96	6.74992	2.75487	0.0101992	0.153896
Zc3hc1	32.962	25.9771	50.4658	44.2766	251.44	167.634	335.246	1.99987	0.999909	0.0103382	0.155375
Dcaf13	53.8419	55.7362	86.7306	67.3867	356.445	259.098	453.792	1.75143	0.808536	0.010379	0.155635
Bre	58.3051	55.5827	86.9505	75.7006	355.141	255.411	454.872	1.78094	0.832642	0.01038	0.155635
Pcyt1a	13.0699	11.5184	16.8632	20.3826	284.8	196.375	373.225	1.90057	0.926432	0.0104671	0.156356
0910001L09Rik	74.9485	72.2697	103.077	116.33	284.484	198.292	370.677	1.86935	0.902538	0.0104693	0.156356
H2-M3	37.0522	24.9407	54.0284	52.701	214.18	136.309	292.052	2.14257	1.09934	0.0106464	0.158752
Usmg5	289.134	316.147	366.573	439.276	423.262	316.472	530.052	1.67488	0.744058	0.0107228	0.159515
Atp6v1h	35.9906	26.3796	53.5191	44.9715	281.229	189.96	372.499	1.96094	0.971542	0.0108022	0.16057
Lgmn	10.3499	11.6951	23.6576	20.0911	110.136	63.3162	156.956	2.47893	1.30971	0.0108231	0.160645
Ing3	18.7242	21.1381	30.8703	25.3905	316.787	229.41	404.163	1.76174	0.817005	0.0108546	0.160972
Nlrc4	0.140378	3.70406	4.95866	3.95563	43.7531	22.0963	65.4098	2.96022	1.56571	0.0109515	0.162091
Vps28	241.685	221.542	282.489	298.259	809.349	630.043	988.656	1.56919	0.650017	0.0109557	0.162091
Cacybp	128.731	111.832	150.757	183.385	733.634	534.978	932.29	1.74267	0.801299	0.010986	0.162413
Fkbp1b	2.74882	7.85759	14.3441	19.2095	39.6662	15.7534	63.579	4.03589	2.01289	0.0110007	0.162434
Farsb	42.3282	27.7834	56.8051	51.2704	336.214	230.719	441.709	1.91449	0.936962	0.0110917	0.163457
Mrpl33	322.568	326.677	491.005	699.358	769.152	464.362	1073.94	2.31272	1.20959	0.0111412	0.163581
Dazap2	685.289	432.39	819.006	795.36	4396.21	3144.75	5647.67	1.79591	0.844712	0.0111425	0.163581
Hsp90b1	164.423	175.405	187.733	223.553	1813.28	1438.06	2188.5	1.52185	0.605824	0.0112692	0.165314
Cox7a2l	221.791	221.161	258.615	275.182	980.662	781.319	1180.01	1.51027	0.594811	0.011293	0.165535
Srp19	111.013	104.133	133.067	165.913	397.593	289.561	505.626	1.74618	0.804204	0.0113367	0.16592
Cdca8	93.9367	71.4015	109.064	116.15	559.364	414.179	704.55	1.70108	0.766449	0.0113727	0.166189
Hsd17b1	3.47725	3.59812	13.301	13.2182	40.6961	14.298	67.0942	4.69257	2.23038	0.0114188	0.166608
Nup107	34.3265	20.4982	47.9812	38.1016	385.389	261.958	508.82	1.94237	0.957821	0.0114503	0.16686
Bnip3l	70.6541	56.1782	86.3858	76.8544	822.39	632.14	1012.64	1.60192	0.679805	0.0114611	0.16686
Tmem176b	274.646	204.196	319.012	276.849	1924.31	1511.26	2337.35	1.54662	0.629122	0.0114625	0.16686
0610040J01Rik	0.288112	0.63352	3.70079	5.41238	17.8156	2.6195	33.0117	12.6023	3.65561	0.0115231	0.167358
Tfrc	23.9014	29.8943	34.6359	32.5426	519	404.613	633.387	1.56542	0.646546	0.0115719	0.167939
Zdhhc13	10.2964	16.4881	20.126	23.0427	149.297	98.3642	200.229	2.03559	1.02545	0.0116836	0.169272
Cct7	156.445	91.3153	197.302	179.968	1356.41	939.051	1773.76	1.88889	0.917538	0.0116916	0.169272
Polr1d	54.9283	47.4351	75.3872	74.2399	330.505	233.957	427.052	1.82534	0.868166	0.0116965	0.169272
Nudcd2	35.6266	39.9082	48.5686	61.4972	263.163	185.595	340.732	1.83589	0.87648	0.0117116	0.169272
Rfc4	86.1765	81.3495	111.334	117.359	423.934	312.954	534.914	1.70924	0.773356	0.0117292	0.169272
Fam136a	59.2109	44.9973	82.951	70.3313	364.55	257.835	471.265	1.82778	0.87009	0.0117306	0.169272
Mcm5	83.9957	59.0264	101.434	86.8964	994.399	754.769	1234.03	1.63498	0.70927	0.0118125	0.169744
Tmem38b	3.20135	6.41824	11.4142	20.7305	110.407	41.8755	178.939	4.27311	2.09529	0.0118458	0.169966
Copa	43.2971	35.1899	55.2226	46.6592	731.009	559.244	902.774	1.61427	0.690886	0.0118806	0.170337
Tssc1	23.0856	13.3032	37.1945	32.5408	160.611	95.1857	226.037	2.37469	1.24774	0.0119924	0.17181
Phf5a	50.3461	47.4448	65.2207	73.3292	343.703	247.589	439.818	1.77641	0.828962	0.0122216	0.173913
Mrps18b	61.3982	59.0654	82.7682	95.3483	278.146	194.823	361.47	1.85537	0.891708	0.0122653	0.174404
Ndufa11	44.6443	36.284	54.2085	57.8134	452.508	331.484	573.531	1.73019	0.790934	0.0123222	0.174951
Pmpcb	48.6107	35.2584	66.3972	62.5279	300.58	206.343	394.818	1.9134	0.936139	0.0123505	0.175223
Snw1	115.894	85.5575	138.364	120.629	910.234	700.743	1119.72	1.59791	0.676186	0.012376	0.175323
Capg	53.7044	33.1977	77.7446	65.4755	255.028	167.657	342.398	2.04225	1.03016	0.012388	0.175362
Ndufs2	81.6876	61.9635	100.053	99.1948	485.061	355.435	614.688	1.7294	0.790269	0.0124264	0.175382
Atp5j2	319.647	370.058	401.7	440.493	638.727	504.056	773.398	1.53435	0.617628	0.0125068	0.175734
Nin	10.1045	12.7127	13.088	15.5966	466.742	361.222	572.262	1.58424	0.663792	0.0125275	0.175894
Sh3kbp1	16.1651	14.0397	20.5851	22.7707	345.373	246.946	443.8	1.79716	0.845716	0.0125751	0.176432
Mif	410.884	383.846	464.931	512.269	859.412	676.479	1042.35	1.54084	0.623717	0.0125886	0.176491
Yif1a	53.6918	34.6041	65.3998	76.7955	298.621	198.339	398.904	2.01122	1.00807	0.0126486	0.177201
Nusap1	51.9657	63.6367	72.6972	66.6081	657.304	523.884	790.723	1.50935	0.593925	0.0126655	0.177308
Eno1	9.25251	2.6682	19.7269	15.0449	75.4618	32.9734	117.95	3.57713	1.8388	0.0127816	0.17867
Psmd13	31.1955	21.6017	41.5096	48.825	199.762	127.286	272.238	2.13878	1.09679	0.0128479	0.179346
Irgm1	71.4891	46.5468	119.64	81.8054	630.309	405.774	854.844	2.1067	1.07499	0.0128631	0.179413
BC017643	49.9701	35.7103	67.8336	54.702	434.584	313.353	555.815	1.77377	0.826816	0.0129187	0.179924
Sgk3	21.6179	24.9795	32.1704	26.6896	517.102	401.241	632.963	1.57751	0.657653	0.0129487	0.18021
Psmc1	138.123	76.6232	175.244	162.264	730.716	495.562	965.869	1.94904	0.962762	0.0130015	0.180769
Atox1	146.993	112.247	206.39	200.574	258.591	174.922	342.26	1.95664	0.96838	0.013049	0.181057
Etfa	68.0821	48.5526	84.7925	86.1404	372.123	263.28	480.966	1.82682	0.869335	0.0130572	0.181057
Atg7	10.8317	9.4883	18.028	18.1314	154.066	95.5864	212.546	2.2236	1.1529	0.0131828	0.182664
Sipa1l1	7.27783	6.53968	13.7922	8.6764	246.289	163.535	329.044	2.01207	1.00868	0.0132387	0.183305
Tars	29.1254	26.2913	42.9905	37.4744	315.422	224.547	406.296	1.80941	0.855516	0.013276	0.183689
Atf6	7.07482	8.81011	11.0697	11.6089	253.49	181.46	325.521	1.7939	0.843102	0.0133073	0.183987
Vps53	8.60959	12.2002	14.5918	20.0554	139.149	89.5476	188.75	2.10782	1.07575	0.0133311	0.184183
Ndufb9	282.212	264.779	315.594	377.483	708.684	547.094	870.274	1.59072	0.669682	0.0133799	0.184669
Csf3r	41.5421	27.228	51.4367	45.9234	493.565	357.932	629.198	1.75787	0.813827	0.0134052	0.184669
Itpa	40.2101	37.8199	55.6057	68.2894	208.034	138.941	277.127	1.99456	0.996073	0.0134305	0.184883
Racgap1	24.8047	18.9627	30.6911	38.8812	305.702	204.294	407.109	1.99276	0.994769	0.013441	0.184894
Klrd1	7.12856	9.89985	33.1325	20.0168	45.6074	18.6881	72.5268	3.88091	1.9564	0.0134517	0.184907
Dus2l	1.88279	3.50309	8.25528	9.46817	39.3916	15.2561	63.5271	4.16404	2.05798	0.0134995	0.18543
Tacc3	57.7766	43.5512	68.2162	68.8624	550.658	409.825	691.49	1.68728	0.754701	0.0135608	0.186138
Pes1	38.5893	31.947	50.3702	47.2853	430.705	315.985	545.425	1.72611	0.787524	0.0135922	0.186299
Rnaseh2a	62.2062	46.3672	75.2273	75.7601	467.514	341.986	593.043	1.73412	0.794201	0.013628	0.18661
Mrps17	68.4723	71.8139	95.1133	97.1495	349.701	257.4	442.003	1.71718	0.780045	0.0138367	0.189242
9030624J02Rik	21.9906	12.751	28.2952	27.2765	286.858	192.106	381.611	1.98647	0.990204	0.0139074	0.190072
Idi1	24.3357	21.6937	30.0222	38.6912	291.74	202.888	380.593	1.87588	0.907567	0.0139523	0.190411
Pmm2	43.8011	51.2793	62.4073	64.7035	351.45	262.469	440.431	1.67803	0.746768	0.0140305	0.191204
Haus3	48.4644	71.9553	77.2613	69.2035	453.247	358.797	547.697	1.52648	0.61021	0.0140697	0.191463
Cct8	241.781	182.335	286.273	238.742	1982.36	1562.44	2402.28	1.53752	0.620604	0.0141253	0.191919
Cd97	10.103	9.28663	14.1606	19.788	155.327	96.9326	213.721	2.20484	1.14067	0.014138	0.191919
Zfp706	89.6525	69.4663	99.8825	93.9935	1362.82	1082.52	1643.13	1.51787	0.602051	0.0141526	0.191919
Umps	93.6444	56.4923	112.6	109.103	1058.48	746.74	1370.22	1.83494	0.875734	0.0141538	0.191919
Lipa	23.3025	16.9468	33.266	46.8755	322.6	184.333	460.868	2.5002	1.32204	0.0142473	0.192709
Ndufv2	187.215	196.776	216.559	264.58	1116.91	867.119	1366.69	1.57613	0.656387	0.0142505	0.192709
Fbxw4	22.0103	22.2204	33.6734	49.0975	222.055	132.114	311.996	2.36157	1.23975	0.014296	0.192884
Cox7a2	151.841	160.262	185.575	216.652	472.828	360.99	584.665	1.61961	0.695651	0.0143178	0.193042
Birc5	33.3576	50.2866	47.5454	54.1612	552.85	436.278	669.423	1.53439	0.61767	0.0143655	0.193274
Eif4e2	12.2448	10.3371	18.3	16.5126	250.042	171.211	328.872	1.92085	0.941748	0.014385	0.193348
Cd302	10.9297	12.7233	20.4738	29.9528	84.1687	45.5498	122.788	2.69568	1.43065	0.0143965	0.193348
Map3k1	67.2204	56.9281	71.8606	80.8994	1688.94	1329.53	2048.34	1.54066	0.623547	0.0144158	0.193348
Ccnb2	68.1765	58.4269	88.555	86.3023	408.757	300.099	517.415	1.72415	0.785883	0.0144268	0.193348
Bmx	0.268936	0.591356	2.08708	4.04172	19.9043	3.92925	35.8793	9.13135	3.19083	0.0144322	0.193348
Paox	12.8721	21.1429	25.897	29.0175	136.92	90.1177	183.723	2.0387	1.02765	0.0144768	0.19381
2700094K13Rik	159.488	183.198	215.628	220.31	462.76	356.54	568.979	1.59584	0.674312	0.0146234	0.195371
Gosr2	23.7177	19.2444	32.1095	32.0273	291.413	203.554	379.271	1.86324	0.897813	0.0146243	0.195371
Clec4b2	0	0.567377	5.17876	6.39843	12.1073	0.885308	23.3293	26.3516	4.71982	0.0146384	0.195422
Polr2g	118.554	103.046	144.011	184	422.881	295.818	549.944	1.85906	0.894574	0.0146968	0.195926
Ube2f	35.3777	36.0707	50.1392	70.2466	233.511	149.456	317.567	2.12482	1.08734	0.0147275	0.196084
BC100530	0	1.34318	14.7119	12.8523	12.0857	0.885308	23.286	26.3027	4.71714	0.0147292	0.196084
Wdr12	56.7335	51.4088	69.3125	66.2551	719.821	561.173	878.469	1.56542	0.646546	0.0147517	0.196244
Mrpl49	22.0576	28.5507	37.5513	38.9094	193.247	133.327	253.167	1.89884	0.925121	0.0147619	0.196244
Clp1	24.1416	17.1552	39.3532	32.1886	183.483	116.53	250.437	2.14912	1.10375	0.0148155	0.19668
Cox8a	255.545	259.761	304.755	346.162	557.254	431.025	683.484	1.58572	0.665137	0.0148738	0.197042
9130011J15Rik	44.6447	44.6028	57.6809	57.2653	508.458	389.368	627.549	1.61171	0.688594	0.0149176	0.197485
Ppfia4	1.37645	1.4645	4.06366	3.60338	57.7869	26.4373	89.1364	3.37162	1.75344	0.0149553	0.197708
Esyt1	23.9047	15.2707	29.4614	30.1575	322.608	222.897	422.319	1.89468	0.921958	0.0149771	0.197857
Pmf1	80.3809	62.6974	99.4122	127.535	326.744	218.592	434.895	1.98953	0.992428	0.0150021	0.19805
Ifngr1	99.4631	68.0106	143.421	203.87	976.773	542.301	1411.25	2.60233	1.3798	0.0150241	0.198204
Ankrd57	0.119408	0.262563	1.19828	2.37775	17.034	2.6195	31.4484	12.0055	3.58562	0.0150877	0.198905
Ebna1bp2	30.1237	23.8137	36.4582	41.2368	344.445	245.842	443.049	1.80217	0.849735	0.0151156	0.199024
Rabl5	20.4034	10.4034	35.3716	39.3292	87.2523	43.4514	131.053	3.01609	1.59268	0.0151538	0.199361
Ndufa12	331.809	325.207	370.079	436.238	719.091	565.964	872.217	1.54112	0.623978	0.0152475	0.199901
Slc25a4	264.744	182.052	302.928	337.494	1060.3	760.214	1360.4	1.78949	0.839549	0.0153001	0.200374
Chrac1	98.4472	96.0553	133.673	135.107	346.871	254.174	439.567	1.7294	0.790269	0.0153047	0.200374
Cd200r3	0.244118	1.34196	7.05532	2.65984	22.8272	5.27542	40.3789	7.65416	2.93624	0.0153702	0.200974
Psmd4	105.43	80.4297	129.552	124.332	484.32	358.479	610.162	1.70209	0.767304	0.0153775	0.200974
9430023L20Rik	38.5461	30.821	53.2751	60.2332	200.163	131.361	268.964	2.04752	1.03387	0.0153904	0.200974
Anapc16	21.4859	24.5137	36.9392	40.6674	146.131	93.6827	198.579	2.1197	1.08386	0.0153956	0.200974
Sfpi1	8.48773	10.2204	16.3862	25.6635	73.4617	38.1886	108.735	2.84731	1.5096	0.0154034	0.200974
Bckdk	56.385	30.0628	73.7285	64.8292	570.307	382.186	758.428	1.98445	0.988739	0.0159283	0.207115
Ivd	23.1981	23.7854	34.5271	36.9199	216.594	149.031	284.157	1.9067	0.931076	0.0159844	0.207699
Eif1ax	131.783	136.891	164.418	177.94	495.941	381.728	610.154	1.5984	0.676628	0.0160583	0.208374
Mrpl22	63.0012	71.6542	98.2495	101.484	219.621	153.531	285.712	1.86095	0.896036	0.0161114	0.208575
Rpf2	64.4242	57.9805	72.8894	88.8947	472.829	355.629	590.029	1.65911	0.730412	0.0162166	0.209569
Cenpq	38.8571	36.97	58.7905	55.0276	241.421	167.962	314.88	1.87471	0.90667	0.0162881	0.210115
Elmo2	10.9663	9.98838	17.313	13.6879	268.493	189.087	347.9	1.83989	0.879621	0.0163055	0.210115
Med8	24.6189	22.8425	34.6161	39.8858	204.931	138.056	271.806	1.96881	0.977326	0.0163142	0.210115
Abce1	56.2366	48.1578	66.4733	63.652	782.344	612.301	952.387	1.55542	0.637307	0.0165296	0.212458
Ndufb10	218.477	224.81	252.366	301.881	555.396	431.947	678.846	1.5716	0.652232	0.0165605	0.212638
Tmem48	14.3267	12.1871	20.8206	24.2813	164.521	105.07	223.973	2.13166	1.09198	0.0166412	0.213133
Klraq1	9.7958	7.93567	15.1765	16.9816	139.872	85.5693	194.174	2.26921	1.18219	0.016737	0.213965
Elof1	53.7234	33.1891	76.196	68.82	217.05	141.366	292.734	2.07075	1.05016	0.0167829	0.214264
Ifi205	0.167008	2.93784	8.58089	4.26682	23.3686	7.5069	39.2302	5.22589	2.38568	0.0167961	0.214289
Galk2	12.5071	8.69707	21.5407	18.3948	137.552	82.416	192.688	2.338	1.22527	0.0168681	0.214919
Cited2	14.3653	15.9442	26.9096	24.4676	142.723	91.4877	193.958	2.12005	1.0841	0.0170825	0.217214
Txndc5	18.0139	19.2392	26.3617	29.3927	215.267	149.528	281.005	1.87927	0.910175	0.0174411	0.221181
Mfsd1	22.8859	23.4709	32.0258	45.2019	328.512	211.85	445.174	2.10136	1.07133	0.0174741	0.221452
Itgb3	1.81796	1.53748	5.42628	3.3276	63.0042	29.8328	96.1755	3.22381	1.68877	0.0175462	0.221742
Sf3a3	54.2896	45.0277	70.9839	68.4683	356.842	259.364	454.32	1.75167	0.808731	0.0175698	0.221742
Wdr3	24.3609	22.9817	35.203	30.3516	339.841	249.323	430.36	1.72611	0.787528	0.0176203	0.221742
Tufm	50.178	43.0006	66.5712	63.9051	349.882	254.695	445.069	1.74746	0.80526	0.0176368	0.221742
Hprt	343.87	262.141	379.145	431.255	1682.88	1259.42	2106.35	1.67248	0.741991	0.0176407	0.221742
Traf7	28.4651	32.2701	38.5877	42.1129	339.725	254.574	424.876	1.66896	0.738953	0.0176488	0.221742
Ndufa8	154.194	115.422	184.659	189.549	419.323	307.023	531.623	1.73154	0.792057	0.0176984	0.222218
Psma7	423.493	352.312	529.494	701.243	1573.86	1051.75	2095.97	1.99284	0.994825	0.0179531	0.224823
Pnkp	12.1922	8.18385	18.0307	26.5204	123.581	65.9959	181.167	2.74513	1.45687	0.0180417	0.225783
Pdcd10	75.9175	90.2766	104.432	95.0414	595.596	475.993	715.199	1.50254	0.587403	0.018095	0.226301
Atpif1	684.706	702.238	826.141	1062.81	1557.06	1147.2	1966.91	1.71454	0.777822	0.0183003	0.228196
Gm5177	1.9928	2.19096	5.31378	5.98979	53.3477	24.2787	82.4168	3.39462	1.76325	0.0183141	0.228196
Smcr7l	15.572	11.53	18.667	21.293	302.018	212.431	391.605	1.84344	0.882403	0.0183186	0.228196
Mcts1	108.553	154.171	146.399	169.61	442.627	351.678	533.576	1.51723	0.601438	0.0184257	0.228828
6330416G13Rik	5.49158	4.56902	10.1877	10.3163	99.6195	56.1973	143.042	2.54535	1.34786	0.0184947	0.229487
Mrps27	30.0288	31.412	46.3425	42.7191	244.926	174.195	315.657	1.81209	0.857654	0.018608	0.230741
1110004F10Rik	170.867	145.547	199.736	188.253	861.862	681.45	1042.27	1.5295	0.613056	0.0186219	0.230764
Prodh	19.4693	22.8323	29.65	32.4515	210.439	147.94	272.938	1.84492	0.883559	0.018636	0.230787
Bnip3	43.2611	41.4909	62.3179	55.9084	313.256	228.585	397.927	1.74082	0.79977	0.0187438	0.231381
B430306N03Rik	2.48998	2.05318	6.05942	6.66557	54.5119	24.2058	84.8179	3.50403	1.80902	0.0187931	0.231826
Parl	54.8142	64.5213	73.4516	84.5215	322.069	241.659	402.479	1.66548	0.735942	0.0189274	0.232728
AI413582	45.6727	42.775	74.6913	79.7616	137.933	86.5638	189.303	2.18686	1.12886	0.0190258	0.233786
Ly6i	0.613632	2.69859	15.2716	48.4155	57.1371	4.39011	109.884	25.0299	4.64558	0.019166	0.235247
Nnt	13.0686	10.7449	21.5307	14.5594	249.859	173.758	325.961	1.87595	0.907618	0.0192725	0.236019
Ipo7	22.9024	22.9943	35.2463	28.7042	300.432	219.599	381.265	1.73619	0.795922	0.019282	0.236019
Mrgpra2a	0	0	2.09458	5.39141	9.08214	0	18.1643	Inf	Inf	0.0193256	0.23605
Mtrf1	8.39114	4.77181	15.2152	16.9592	76.6369	37.8972	115.377	3.04446	1.60619	0.0193376	0.23605
Ninj1	52.1159	35.5823	70.4963	69.2029	228.433	153.154	303.712	1.98305	0.987724	0.0193445	0.23605
2010001M09Rik	7.13601	11.7684	37.9538	17.6506	60.6823	26.1221	95.2425	3.64605	1.86633	0.0193467	0.23605
Sri	61.5018	52.1241	75.9471	70.5115	561.929	431.072	692.785	1.60712	0.684479	0.0193803	0.236308
Eif3g	94.0828	76.5385	113.6	121.492	381.799	280.489	483.108	1.72238	0.784401	0.0194499	0.236852
Ndufa7	362.16	333.038	405.161	455.242	656.891	514.956	798.826	1.55125	0.633431	0.0195989	0.238209
Nucb2	8.06912	3.75331	13.5789	17.8403	68.6136	31.8093	105.418	3.31406	1.7286	0.0196884	0.239144
Eif4a3	109.558	97.1715	133.189	128.123	599.453	465.017	733.89	1.5782	0.658282	0.0197343	0.239405
Cd209a	2.54136	1.99576	30.1664	10.6395	62.138	10.3687	113.907	10.9857	3.45755	0.0198097	0.239405
Prmt5	48.1444	32.073	57.4851	54.2656	446.631	326.935	566.327	1.73223	0.792631	0.0198157	0.239405
Havcr1	0	0	2.98937	1.54374	9.00862	0	18.0172	Inf	Inf	0.0198183	0.239405
Ppil1	123.052	82.879	149.339	130.784	519.042	386.067	652.017	1.68887	0.756058	0.0198375	0.239405
D2Ertd750e	17.2793	14.818	22.6808	26.2929	224.137	153.942	294.332	1.91196	0.935056	0.0198403	0.239405
Mrpl35	31.495	39.7566	40.151	45.4151	506.003	402.915	609.091	1.51171	0.596183	0.0198474	0.239405
Psmb10	110.511	74.1593	124.65	128.148	489.558	361.898	617.219	1.7055	0.770199	0.0199077	0.239814
Ufc1	77.6856	78.0367	100.729	112.551	313.206	230.429	395.984	1.71847	0.781121	0.0199367	0.239814
Ndufb4	155.46	186.574	203.404	246.564	315.974	237.803	394.145	1.65744	0.72896	0.0201176	0.241424
Acp1	46.1659	32.7342	52.9081	52.9153	523.385	391.876	654.894	1.67118	0.740863	0.0201751	0.241808
P2rx1	10.7048	12.6185	23.4782	15.756	134.813	87.2068	182.418	2.09179	1.06474	0.0201902	0.241837
Dhrs7	33.8796	30.4347	49.5884	73.7354	220.274	128.924	311.625	2.41712	1.27329	0.0203765	0.24294
Lass6	2.74183	4.52169	6.82363	7.57155	76.2394	43.5369	108.942	2.50229	1.32325	0.0204587	0.24367
Dgat2	0.957386	0	4.22731	4.58622	20.7904	3.39553	38.1853	11.2458	3.49131	0.0204978	0.243983
Cask	3.13162	2.22361	5.0282	7.91749	137.799	68.1909	207.407	3.04157	1.60481	0.0205635	0.244459
Abca6	0.0471117	0.517962	1.28594	1.69925	18.9227	4.85098	32.9944	6.80159	2.76587	0.0206749	0.245475
Plin3	20.8371	30.4539	37.0626	32.8152	229.12	169.151	289.089	1.70906	0.773202	0.0207231	0.245895
Ceacam1	2.45157	3.17099	5.96234	6.98944	62.7142	32.1372	93.2911	2.90291	1.5375	0.0209009	0.247386
Ramp1	121.856	109.961	139.835	176.099	1460.23	1076.87	1843.6	1.712	0.775683	0.0210266	0.248719
Ndufb7	221.37	191.15	261.709	337.245	477.466	338.178	616.753	1.82375	0.866909	0.0210833	0.249234
Retsat	9.73511	8.8683	19.3154	17.7656	96.5659	55.3848	137.747	2.48709	1.31446	0.0211805	0.250072
Fdft1	10.1655	11.3832	15.1129	20.016	144.439	94.5316	194.347	2.0559	1.03977	0.0212641	0.250903
1110002N22Rik	19.6753	25.3137	33.7757	39.3207	134.969	88.5894	181.348	2.04706	1.03356	0.0213445	0.25154
Fcgr3	16.5254	12.6962	59.3011	133.453	285.209	60.9026	509.515	8.36606	3.06455	0.0214057	0.251948
Dnajc15	69.8404	74.9568	109.801	168.373	246.713	143.901	349.525	2.42892	1.28032	0.021689	0.254253
Hdlbp	31.3951	21.4603	36.6798	32.2553	666.261	508.649	823.873	1.61973	0.695752	0.0216952	0.254253
Pold4	27.7351	21.4099	43.1109	49.8852	116.381	69.1127	163.65	2.36788	1.24359	0.0217211	0.254399
Ola1	32.7377	30.8511	43.3657	44.6315	307.431	225.081	389.782	1.73175	0.792227	0.0217608	0.254561
Hsdl1	15.6411	20.9347	26.8199	23.1231	240.175	177.252	303.098	1.70999	0.773986	0.0217617	0.254561
Eif3d	80.8154	54.2721	94.9982	86.7981	531.977	398.134	665.82	1.67235	0.741878	0.0218647	0.255608
Ube2i	82.1878	67.0244	96.0894	84.7226	972.47	775.362	1169.58	1.50843	0.593046	0.0218897	0.255743
Dnajb6	31.7928	32.9246	38.4776	42.0259	500.917	391.248	610.585	1.56061	0.642111	0.022056	0.257369
Hadha	27.0438	19.1526	33.4407	31.5115	375.574	273.188	477.96	1.74956	0.806994	0.0222676	0.25936
Atg4b	14.0872	9.59257	17.8762	22.3321	169.186	108.283	230.088	2.12488	1.08738	0.0223141	0.259376
Ddx56	42.7803	32.4373	50.0693	49.3895	504.421	380.914	627.929	1.64848	0.721136	0.0223226	0.259376
Msn	157.632	112.761	199.032	156.562	2105.33	1600.88	2609.78	1.63021	0.705062	0.0224052	0.25975
Cyc1	58.6599	46.6332	76.7977	77.1377	273.371	193.574	353.169	1.82447	0.867475	0.0226133	0.261512
Pnpla2	21.5151	10.4646	39.9577	25.7778	237.254	134.599	339.91	2.52536	1.33649	0.0226694	0.261953
Yipf1	43.2133	41.601	60.0641	63.9741	231.121	163.22	299.022	1.83202	0.873435	0.0227186	0.262203
Mrpl17	15.2512	14.9144	17.7214	21.322	408.218	310.905	505.531	1.626	0.701326	0.0228064	0.263056
Aco2	67.7354	43.2272	87.1155	70.1314	653.277	474.243	832.311	1.75503	0.811494	0.0228595	0.263349
Slc28a2	9.5223	7.88979	16.3418	12.7551	160.84	104.609	217.071	2.07507	1.05316	0.0229292	0.263991
Nfe2l2	40.5877	38.8656	55.0955	49.1095	397.193	301.312	493.075	1.63643	0.710548	0.023037	0.264976
Pros1	2.71856	1.81144	7.73793	16.1567	87.6497	22.8596	152.44	6.66851	2.73736	0.0230811	0.265097
Mrpl40	51.3235	58.9534	75.0266	78.283	244.658	178.27	311.045	1.7448	0.803059	0.0231034	0.265119
Gtf2h2	21.6202	27.0666	34.7139	37.1168	181.565	127.202	235.927	1.85473	0.891213	0.0231291	0.265168
BC030867	7.73302	10.016	18.1142	12.8952	109.722	69.0525	150.392	2.17793	1.12296	0.0232022	0.265845
Gltpd1	5.26221	6.453	11.2926	11.8625	83.15	47.7449	118.555	2.48309	1.31214	0.0232351	0.266062
Eif2s2	98.7279	111.256	115.663	144.829	1036.33	808.776	1263.89	1.56272	0.644062	0.0232984	0.266626
Mrpl30	144.244	149.157	173.701	227.323	423.308	311.087	535.528	1.72148	0.783645	0.0233177	0.266686
Entpd7	7.74759	8.32215	10.5452	12.848	211.099	149.104	273.093	1.83156	0.873075	0.0234355	0.267848
Spp1	5.15843	7.5618	15.7981	31.7273	79.0173	27.3955	130.639	4.76864	2.25358	0.0236058	0.268904
Ppp2r3c	18.6713	26.9583	32.056	29.6662	225.245	166.956	283.535	1.69826	0.764061	0.0236201	0.268904
Mrpl37	32.9528	28.5084	47.7056	46.5465	206.088	141.415	270.761	1.91465	0.937084	0.023634	0.268904
Uchl5	66.3638	73.6026	91.2496	80.0506	502.312	397.166	607.458	1.52948	0.613042	0.0237852	0.269921
Psmd5	44.3258	33.9392	63.0156	47.2849	338.116	246.193	430.04	1.74676	0.804677	0.0240246	0.272312
Pik3cd	20.488	14.3591	25.0922	23.2614	395.816	290.421	501.211	1.72581	0.787274	0.0240416	0.272342
Acaa2	56.7503	26.063	70.7908	74.4917	305.86	192.554	419.166	2.17688	1.12226	0.0240943	0.272777
Pak1	30.5379	19.9318	39.2118	33.9907	333.818	238.468	429.168	1.79969	0.847746	0.0241475	0.272958
Olfm1	0.235751	1.90075	3.15439	7.38123	40.8109	11.0117	70.61	6.41227	2.68083	0.0241678	0.272958
Fam102b	9.11807	10.1805	11.7197	15.3361	233.409	168.677	298.141	1.76753	0.821731	0.0242406	0.273455
Hfe	9.69909	3.43984	17.9593	31.2686	99.984	35.1685	164.8	4.68601	2.22836	0.0242591	0.273501
Srp68	29.114	26.2637	39.1264	38.0645	294.713	215.027	374.399	1.74117	0.800059	0.0246161	0.277033
Prim2	29.2053	19.8772	43.4317	34.1726	216.989	146.678	287.301	1.95872	0.969911	0.024738	0.27824
Hint1	684.218	712.661	853.046	1151.63	1733.74	1234.48	2233	1.80887	0.855087	0.0249581	0.28055
Ppp2r1b	12.4255	11.4752	19.2324	14.5281	274.244	199.068	349.42	1.75528	0.811701	0.0250545	0.281131
Dmkn	1.24485	1.91608	5.99626	14.2182	47.9927	10.4416	85.5439	8.19263	3.03433	0.0250674	0.281131
Rbm7	48.8166	59.5614	67.3887	67.437	384.608	300.343	468.874	1.56113	0.642589	0.0250838	0.281131
Vma21	12.3269	17.5971	19.6369	19.544	252.513	190.846	314.18	1.64625	0.71918	0.0251835	0.281916
Cd200r1	17.9495	19.7343	30.8787	27.8318	161.038	109.254	212.822	1.94795	0.96196	0.0252804	0.282667
Itpr1	11.0755	14.4561	13.7753	16.8293	484.44	385.682	583.197	1.51212	0.59657	0.0253127	0.282862
Nup62	34.0121	28.325	51.8891	35.5769	313.019	228.682	397.356	1.73759	0.797089	0.0253884	0.283541
Atp6v0b	124.955	128.46	191.078	296.115	664.214	387.318	941.11	2.42981	1.28084	0.0254575	0.284004
Gla	5.59737	8.79134	14.9788	28.5742	161.881	66.5787	257.184	3.86286	1.94967	0.0254737	0.284004
Polr2d	67.6779	55.4408	96.7334	81.368	269.172	192.337	346.008	1.79897	0.847171	0.0255079	0.284041
Rai12	56.4183	34.6464	65.6956	68.1109	316.38	223.673	409.087	1.82895	0.871017	0.0255623	0.284326
Qars	47.8004	42.8697	57.8402	57.4846	491.228	379.411	603.045	1.58942	0.668504	0.0255811	0.284326
Rfc5	49.9841	29.7883	61.3793	57.5677	304.038	213.267	394.809	1.85124	0.88849	0.0255858	0.284326
Iqgap3	7.11904	5.63538	10.8971	9.94997	169.182	111.473	226.892	2.0354	1.02531	0.0256066	0.284326
Apoc2	0.426917	0	6.85468	10.2655	10.6806	0.424442	20.9368	49.3278	5.62433	0.0256839	0.284998
Cops2	44.0133	39.3679	54.033	50.8237	535.24	416.605	653.875	1.56953	0.650334	0.0258276	0.286259
Ubc	125.854	88.31	146.841	125.001	1024.29	795.322	1253.26	1.57578	0.65607	0.0259955	0.287616
Hexb	24.888	28.2956	37.8038	37.7219	215.841	155.265	276.418	1.7803	0.832123	0.0260347	0.287699
Nckipsd	2.53428	2.2703	6.32971	7.1236	47.7869	21.1983	74.3755	3.50856	1.81088	0.0260484	0.287699
Apip	62.0984	47.4386	83.0889	83.2475	225.613	155.919	295.308	1.89398	0.921425	0.0260778	0.287856
Ints9	30.3916	19.3155	39.7999	34.0659	291.066	204.779	377.353	1.84273	0.881848	0.0263351	0.290496
Hn1l	42.0719	38.6408	50.6223	53.5186	422.656	323.25	522.062	1.61504	0.691571	0.0265471	0.292527
Cybasc3	35.6047	12.857	63.0354	42.9168	357.573	194.312	520.834	2.6804	1.42245	0.02665	0.293076
Tpd52	34.3219	30.7468	40.9058	54.3668	361.377	254.38	468.374	1.84124	0.880676	0.0266664	0.293076
Blvra	63.0866	56.1965	75.4155	89.6197	293.477	214.566	372.387	1.73554	0.795381	0.0266695	0.293076
Derl2	21.7857	28.6116	29.9655	32.1821	356.285	279.29	433.28	1.55136	0.633534	0.0268646	0.294657
Apex1	71.6085	37.49	97.6387	78.236	299.293	200.097	398.488	1.99147	0.993835	0.026942	0.295008
Adrm1	25.6377	21.5548	42.6779	34.8468	157.833	103.76	211.906	2.04227	1.03017	0.0269558	0.295008
Tmem205	78.9279	69.4209	97.526	133.573	265.001	179.07	350.933	1.95975	0.970672	0.026964	0.295008
Nop16	87.9306	74.8113	97.5314	121.057	582.894	434.116	731.672	1.68543	0.753115	0.0269882	0.295008
Nedd8	273.412	273.54	302.843	351.046	632.099	505.449	758.749	1.50114	0.586057	0.0269897	0.295008
Siglece	1.01984	0.961073	8.18743	25.0702	63.2014	5.62701	120.776	21.4636	4.42382	0.0271061	0.29596
Ict1	53.5833	38.7362	79.8472	74.7365	161.074	104.463	217.685	2.08384	1.05924	0.0271079	0.29596
Tmbim4	127.358	133.423	155.508	172.11	416.495	323.263	509.728	1.57682	0.657021	0.0271504	0.296253
Irf7	16.0453	10.6816	21.3902	27.6534	124.441	75.4793	173.402	2.29734	1.19997	0.0273168	0.297726
Ndufs7	212.522	164.887	229.389	251.026	570.825	440.616	701.035	1.59103	0.669965	0.0273788	0.29789
Arcn1	28.935	29.84	41.0115	33.7567	402.79	311.511	494.068	1.58603	0.665424	0.0275675	0.299428
Tpra1	22.0928	16.193	28.8511	34.1983	165.158	107.932	222.384	2.06041	1.04293	0.0277221	0.30091
Gapdh	136.442	164.913	170.8	223.29	753.394	568.512	938.276	1.65041	0.722821	0.0277741	0.30091
Ncam1	0.657105	0.879497	2.17894	1.80332	47.0005	22.1565	71.8446	3.2426	1.69715	0.0277931	0.30091
Ppil2	57.5671	30.0228	73.9647	63.7771	437.301	296.908	577.694	1.9457	0.96029	0.027799	0.30091
Atg5	23.1359	27.1993	31.5387	36.6633	245.282	181.35	309.214	1.70506	0.769827	0.0278475	0.301263
Mdh1	235.539	162.758	263.539	240.054	1546.77	1202.94	1890.61	1.57166	0.652286	0.0280419	0.302505
Cr1l	68.0755	65.9345	92.9081	76.9743	441.145	342.047	540.242	1.57944	0.659411	0.0280949	0.302734
BC005537	43.6126	43.6535	50.9508	58.3226	439.446	341.732	537.16	1.57187	0.652486	0.0283474	0.304936
Bin3	60.0539	45.9605	72.0049	71.6158	379.266	282.041	476.492	1.68944	0.756545	0.028381	0.305124
Gtf2e2	19.8824	21.3664	37.6844	25.7241	165.857	113.996	217.719	1.90989	0.933486	0.0284289	0.305293
Tcf19	14.434	8.01816	25.2492	19.7514	107.021	61.5693	152.473	2.47645	1.30827	0.0285356	0.306093
Nup85	52.6975	37.2455	63.4593	59.1147	401.31	297.782	504.839	1.69533	0.761566	0.0285833	0.306414
Gm16039	4.09286	5.99977	11.5501	10.0652	61.7072	33.4833	89.931	2.68584	1.42538	0.028673	0.306833
Ubl7	54.1139	36.0442	102.742	62.4781	309.07	189.778	428.363	2.25719	1.17453	0.0287015	0.306833
Wls	44.5569	43.6394	49.2825	61.6992	484.163	374.997	593.329	1.58222	0.661953	0.0288623	0.307859
Asl	35.2367	20.5324	44.13	46.4686	199.13	131.81	266.451	2.02148	1.01541	0.0289478	0.308425
Aif1	9.85178	15.5701	21.5029	31.4623	61.8601	33.9442	89.7759	2.64481	1.40316	0.0289854	0.308621
Scamp3	36.3542	21.1836	48.3021	45.3471	199.048	131.81	266.287	2.02024	1.01452	0.0289987	0.308621
Mgst2	20.5812	29.1645	47.7326	88.6674	100.58	44.7738	156.387	3.49282	1.80439	0.0291282	0.309826
Gart	35.1406	28.1304	44.4621	38.8784	427.626	324.086	531.165	1.63896	0.712782	0.0291602	0.309925
Crcp	31.1533	25.789	45.0185	43.1009	188.728	128.815	248.641	1.93022	0.948765	0.0291702	0.309925
Txndc12	41.6552	35.8008	52.2839	62.1251	216.442	151.784	281.1	1.85198	0.889067	0.0293769	0.311142
Myeov2	136.397	143.295	159.689	208.117	405.206	305.072	505.341	1.65647	0.728108	0.029417	0.311142
Hars	50.7889	34.8436	59.0407	60.045	359	262.747	455.253	1.73267	0.792996	0.0294485	0.311142
Dars	41.3364	37.3017	51.1141	50.9083	397.525	303.289	491.762	1.62143	0.69727	0.0296275	0.312685
Abcf2	44.3914	26.7049	57.2392	46.1018	395.558	282.659	508.457	1.79884	0.847064	0.0297072	0.313352
Tmem147	123.209	98.2686	144.758	149.718	393.724	295.988	491.46	1.66041	0.731538	0.0297587	0.313721
Tigit	0.279735	0.6151	8.98298	3.57341	12.0517	1.30975	22.7936	17.403	4.12126	0.0299019	0.314882
Ube2v2	20.1627	23.5248	24.3353	31.5384	515.212	394.341	636.083	1.61303	0.689773	0.0299403	0.315111
Rasgrp4	0.756371	1.53523	3.45651	2.97295	36.5736	16.1414	57.0058	3.53165	1.82034	0.0299754	0.315306
Fn1	0.388909	1.49653	2.3937	1.70472	44.327	23.6848	64.9693	2.74308	1.4558	0.0300154	0.31543
Pigh	16.7291	15.1172	28.7924	21.0947	169.452	115.087	223.817	1.94476	0.959594	0.0304609	0.318825
Eed	42.1077	47.1573	53.7513	58.3686	363.21	281.861	444.56	1.57723	0.657396	0.0305296	0.319191
Ece2	6.87707	5.47264	10.0429	11.5656	124.747	78.2081	171.286	2.19013	1.13102	0.0307521	0.321036
F5	1.27308	1.83957	2.77413	3.66253	63.68	35.2175	92.1425	2.61638	1.38757	0.0307568	0.321036
Exog	4.15717	5.02759	9.67853	7.18477	89.9176	54.6816	125.154	2.28877	1.19457	0.0310713	0.323929
Ubash3a	11.6767	8.82595	18.6751	15.9717	144.592	93.2821	195.901	2.1001	1.07046	0.0310906	0.323929
Snx18	10.1769	8.92441	12.8388	16.0227	189.204	130.622	247.786	1.89697	0.9237	0.0311963	0.324199
Ddx52	37.4618	41.374	51.2639	43.9521	479.64	382.407	576.873	1.50853	0.593144	0.0313654	0.325245
Fam55d	1.50337	1.44625	4.52595	5.43654	34.0427	12.9882	55.0971	4.24209	2.08477	0.0314726	0.32602
Hist1h4d	202.902	195.549	297.365	253.677	260.052	190.93	329.174	1.72405	0.785804	0.0314808	0.32602
Fcgrt	26.3495	16.7001	33.8459	36.6877	175.74	115.535	235.944	2.04219	1.03011	0.0315197	0.326133
Mrpl41	21.235	28.847	28.4724	37.5105	247.275	185.535	309.016	1.66554	0.735992	0.0315696	0.326294
Urm1	5.7824	4.14611	11	12.2795	64.4424	32.8039	96.0809	2.92895	1.55038	0.0318995	0.328969
Cib1	28.0005	21.9386	43.9248	48.3687	106.552	64.3709	148.734	2.31057	1.20825	0.031915	0.328969
Bccip	63.8814	52.3774	73.711	86.0786	302.902	222.594	383.21	1.72156	0.783719	0.0319444	0.329093
Ercc6l	10.1388	6.63174	15.3003	12.5369	166.11	108.671	223.549	2.05711	1.04062	0.0320366	0.329686
Trap1	97.8087	78.3943	108.086	105.045	781.564	623.118	940.01	1.50856	0.593171	0.0320695	0.329845
Tm7sf3	12.6071	10.7308	19.1975	31.1091	221.174	118.907	323.441	2.72012	1.44367	0.032097	0.329949
Pnp	47.63	47.1295	61.9896	89.4763	645.273	427.872	862.674	2.0162	1.01164	0.0321717	0.330538
Commd3	164.505	147.245	188.281	196.449	537.03	422.232	651.828	1.54377	0.626456	0.0322031	0.330682
Ffar2	14.5845	10.6898	21.351	19.6263	166.086	110.09	222.081	2.01726	1.0124	0.0323217	0.331542
Txndc17	44.1522	38.0966	57.4314	58.7951	252.997	182.926	323.068	1.76611	0.820576	0.0324346	0.332162
Trem2	0.990384	1.08886	14.5104	58.792	80.3771	3.46838	157.286	45.3485	5.50298	0.0325253	0.332552
Rnf185	9.30208	5.37177	14.3322	13.9091	110.25	65.0377	155.462	2.39034	1.25721	0.0325623	0.332753
Gca	3.85069	4.86412	7.56402	9.29619	75.421	43.8521	106.99	2.43979	1.28676	0.0325887	0.332843
Erp44	19.7433	20.5876	28.2689	43.36	265.718	163.79	367.646	2.24462	1.16647	0.0327786	0.333885
1700026L06Rik	7.62788	6.17942	18.049	26.8489	36.3205	14.2615	58.3794	4.09348	2.03333	0.0331598	0.336912
Ndufs6	152.509	157.749	183.844	211.348	350.878	269.927	431.829	1.5998	0.677889	0.0331645	0.336912
Pepd	34.5998	9.90965	45.5172	50.7969	236.091	128.462	343.72	2.67566	1.4199	0.0332853	0.337499
Eif2b2	20.0369	17.3221	31.7592	29.9838	138.375	90.3838	186.366	2.06194	1.044	0.0332933	0.337499
Fen1	65.4306	33.6953	80.6479	73.384	497.029	339.898	654.16	1.92457	0.944539	0.0333268	0.337658
Hsd17b12	76.4648	62.8094	97.6074	78.8118	507.312	394.193	620.431	1.57392	0.654366	0.0333628	0.337677
Hmgb2	267.483	278.348	319.658	430.186	3078.91	2254.45	3903.37	1.73141	0.791946	0.0333642	0.337677
Clec9a	0.233032	5.12406	5.98658	12.9579	26.0161	9.27752	42.7547	4.60842	2.20427	0.0333868	0.337726
Cyb561d2	16.3263	14.9581	25.7285	26.1264	131.639	85.6785	177.599	2.07286	1.05162	0.0334296	0.337978
Rfwd3	21.9485	18.2649	31.0063	22.5066	364.281	274.935	453.628	1.64995	0.722418	0.0334789	0.338297
Fkbp11	15.0065	16.901	26.4455	45.3801	69.3671	35.9936	102.741	2.85442	1.5132	0.0336096	0.339257
Cln5	11.2289	17.671	17.4108	23.4933	150.741	107.92	193.561	1.79356	0.842822	0.0336445	0.339429
Zfyve19	29.8382	19.7139	34.8633	41.053	214.277	147.066	281.489	1.91403	0.936615	0.033778	0.340234
Pigt	8.7442	3.47482	12.8558	13.8537	89.9707	48.5083	131.433	2.7095	1.43803	0.0339008	0.340928
Kcnk1	0	0.257204	3.00499	1.40633	10.0472	0.885308	19.2092	21.6977	4.43947	0.0340573	0.341962
Ormdl2	34.7381	29.4009	41.6745	46.9858	276.877	202.778	350.975	1.73083	0.791466	0.0342023	0.343052
Pon3	41.5251	42.8319	48.6112	64.562	310.618	230.926	390.31	1.69019	0.757189	0.0342212	0.343061
Pcid2	19.1299	9.34758	29.009	20.9316	167.817	106.221	229.414	2.15977	1.11088	0.0342399	0.343068
Slmo2	44.4126	34.5426	59.0097	55.8157	237.484	168.907	306.061	1.81201	0.85759	0.0345171	0.345135
Il6st	8.79502	6.08421	12.6935	20.1606	236.35	125.128	347.573	2.77774	1.47391	0.0345189	0.345135
Fam118b	14.5382	13.79	23.4573	23.5625	126.503	82.2466	170.759	2.07618	1.05393	0.0346866	0.346065
Taf6	26.4149	15.6981	34.675	31.0251	216.217	147.344	285.09	1.93485	0.952223	0.0347061	0.346065
Nqo2	10.7887	9.81134	14.3286	16.4641	184.057	128.075	240.038	1.8742	0.906274	0.0347213	0.346065
Ap1s2	2.03054	0.55811	4.41496	5.3403	36.384	12.8425	59.9254	4.66617	2.22224	0.0347726	0.346241
Bub1b	38.987	26.7999	44.7384	41.3784	489.182	372.34	606.024	1.62761	0.702757	0.0347754	0.346241
Mrpl11	16.3575	15.6204	22.4369	23.9508	199.393	141.561	257.226	1.81708	0.861618	0.0351	0.348262
Glb1	38.4671	29.4534	47.8853	44.6483	331.941	246.193	417.689	1.69659	0.762637	0.035115	0.348262
Snrpa	33.4586	24.901	50.5537	38.2928	203.789	141.196	266.381	1.8866	0.915789	0.0351474	0.348262
Pet112l	4.08689	4.62165	12.1866	7.37041	58.2707	30.791	85.7504	2.78492	1.47763	0.0352466	0.348921
Cdk2ap2	44.0596	34.4611	60.5353	63.9932	164.196	110.163	218.229	1.98096	0.986202	0.0353157	0.349241
Cuta	147.125	154.92	177.005	198.375	385.571	301.179	469.962	1.56041	0.641924	0.0353455	0.349354
1700034H14Rik	28.6797	39.1891	48.3513	44.9487	185.896	136.444	235.348	1.72487	0.78649	0.035381	0.349523
Ndufa10	114.973	50.4641	140.957	144.325	486.606	310.199	663.013	2.13738	1.09585	0.0355786	0.3502
Clec7a	8.04486	2.34127	30.1081	81.9649	268.534	36.8298	500.239	13.5825	3.76367	0.0359445	0.352705
Leprot	55.7347	42.148	66.6433	64.2613	367.334	275.529	459.139	1.66639	0.736728	0.0362642	0.354926
Vps25	118.156	118.246	131.543	154.236	487.552	387.209	587.896	1.51829	0.602447	0.0362955	0.35497
Rexo2	34.832	55.1015	57.9389	59.8795	195.524	147.528	243.519	1.65066	0.723044	0.0363144	0.35497
Robld3	114.642	98.5506	132.183	176.544	264.035	187.244	340.827	1.82023	0.864124	0.0363435	0.35497
Arl1	28.7941	21.8083	44.4345	47.6006	107.379	65.6443	149.114	2.27154	1.18367	0.0364271	0.355345
Itpripl1	59.8871	41.9496	73.3551	102.289	933.288	589.901	1276.68	2.16422	1.11385	0.036438	0.355345
Gsn	7.89557	5.71096	14.262	12.1782	92.8296	54.3902	131.269	2.41346	1.27111	0.0367388	0.357442
Fuca1	26.6929	17.6082	34.6299	30.9692	244.86	172.508	317.212	1.83882	0.878779	0.0367435	0.357442
Pla2g7	0.562683	2.78385	4.63022	11.5217	35.1022	9.66553	60.5389	6.26338	2.64694	0.0370154	0.3595
Ncf1	28.0176	23.9462	38.7068	60.1838	369.704	217.501	521.908	2.39957	1.26277	0.0371725	0.359922
Chid1	11.8649	13.3252	14.4928	19.6527	220.965	163.05	278.88	1.71039	0.774329	0.037226	0.360104
Urod	45.8336	35.5701	61.5066	58.7516	213.542	150.328	276.755	1.841	0.880493	0.0374718	0.360681
Ranbp1	220.061	174.504	236.064	245.426	653.237	517.624	788.85	1.52398	0.607847	0.0374977	0.360681
Lilra6	0.104494	2.06791	4.52999	2.59114	21.6217	8.39221	34.8512	4.1528	2.05409	0.0374978	0.360681
Man2b2	5.49124	3.62235	8.18709	10.2567	85.2944	48.3024	122.287	2.53169	1.3401	0.0375294	0.360802
Otud6b	11.6549	13.0864	18.3152	17.4535	173.66	123.588	223.731	1.81029	0.856221	0.0377075	0.362331
Tbl3	30.7409	20.4905	42.0492	31.7921	276.736	198.836	354.636	1.78356	0.834758	0.0377741	0.362765
Cwc15	69.6845	79.6987	87.67	97.8729	337.683	263.706	411.661	1.56106	0.642524	0.0378235	0.362765
Cox7c	186.589	215.037	241.793	252.916	351.748	276.306	427.19	1.54607	0.62861	0.0381762	0.365356
Bud31	69.9253	83.1798	100.924	104.226	221.697	165.318	278.077	1.68207	0.750236	0.0384927	0.367645
Prmt7	44.2202	22.8632	61.6941	46.9686	350.925	234.065	467.784	1.99852	0.998933	0.0385915	0.368086
Ubl4	70.7519	53.1464	98.0778	95.4327	172.4	117.027	227.773	1.94633	0.960756	0.0386358	0.368086
S1pr2	3.82784	2.94592	7.6826	8.2695	57.8939	29.372	86.4158	2.94212	1.55686	0.0387547	0.369027
Gm12250	19.8399	12.0573	23.3714	26.5203	196.439	133.156	259.723	1.95052	0.963856	0.0388182	0.369027
Zcchc17	57.6571	49.9565	67.899	75.1734	311.131	233.533	388.729	1.66456	0.735138	0.0388742	0.369027
1810058I24Rik	55.8631	66.8772	72.0884	80.5339	313.728	244.739	382.717	1.56377	0.645032	0.0388787	0.369027
Chn2	4.43171	3.48027	6.54386	9.75246	74.4873	41.4749	107.5	2.59192	1.37402	0.0389811	0.369523
Ifngr2	18.8699	18.3139	27.1637	43.3205	200.671	118.204	283.139	2.39535	1.26023	0.0390462	0.369638
Ap1b1	24.1913	13.674	32.9171	25.059	333.653	230.815	436.492	1.89109	0.919215	0.0390551	0.369638
Sult1a1	7.07872	5.62076	11.3658	19.208	54.0847	26.7889	81.3806	3.03785	1.60305	0.0390711	0.369638
Vkorc1	108.402	103.739	132.13	142.887	319.824	243.732	395.915	1.62438	0.699893	0.0392971	0.371221
Acpl2	22.7077	12.3404	28.9047	24.4594	243.948	169.173	318.723	1.88401	0.913803	0.0393515	0.37155
Rp2h	11.0998	9.5438	14.7376	16.4676	173.878	120.217	227.54	1.89275	0.920484	0.0394257	0.371984
Cox10	10.7901	7.09755	16.3624	14.83	127.663	80.6454	174.68	2.16602	1.11505	0.0394396	0.371984
Fbxo5	42.1892	36.0584	51.9419	53.5463	291.99	217.501	366.479	1.68495	0.75271	0.0396003	0.372805
Lsm5	75.8148	89.8562	104.463	128.888	176.389	127.13	225.649	1.77495	0.827778	0.0397676	0.373616
Mrpl36	119.461	113.609	133.787	175.493	431.045	322.935	539.156	1.66955	0.73946	0.03986	0.374121
Igbp1	65.8377	74.5304	74.5103	94.8108	411.494	326.562	496.427	1.52016	0.604227	0.0399644	0.374812
Mrpl51	47.1201	47.3091	53.6737	69.2113	289.636	219.599	359.673	1.63786	0.711814	0.0400706	0.374812
Bid	34.047	36.9626	51.007	41.8548	270.918	205.908	335.928	1.63145	0.706155	0.0400749	0.374812
Atp6v1c1	29.2753	35.292	40.8203	61.1707	311.073	207.436	414.711	1.99922	0.999438	0.0400914	0.374812
Snrpb2	100.526	99.6867	114.99	153.381	508.134	378.077	638.191	1.68799	0.755307	0.0402772	0.375798
Vrk2	27.6365	20.674	37.9693	34.3616	201.495	140.772	262.218	1.86272	0.897409	0.0402981	0.375798
Flnb	3.32794	3.72418	6.65541	4.13063	141.975	98	185.951	1.89746	0.924068	0.0403327	0.375798
Ifi27l2a	30.2548	29.4252	64.4592	129.411	108.712	42.433	174.992	4.12395	2.04403	0.0403354	0.375798
Rnf4	77.5306	58.3061	100.988	74.0471	797.607	614.507	980.707	1.59592	0.674392	0.0403577	0.375821
1700123O20Rik	40.7856	37.6289	54.8391	48.7573	301.324	227.627	375.021	1.64752	0.720298	0.0403789	0.375835
Rab3il1	5.57347	1.78724	9.04212	10.6447	57.318	26.5703	88.0656	3.31443	1.72876	0.040669	0.377441
Commd4	123.577	109.267	139.628	156.73	382.687	295.006	470.368	1.59444	0.673048	0.0407172	0.377575
Mrpl15	20.1894	16.6301	22.1771	26.7778	317.559	238.165	396.952	1.66671	0.737	0.0407937	0.378028
Msra	52.7183	32.8017	59.9961	58.9856	335.361	245.683	425.039	1.73003	0.790796	0.040931	0.37846
Gm11428	322.802	277.857	425.614	649.135	705.289	433.304	977.274	2.2554	1.17338	0.0409557	0.37846
Med29	10.3418	8.21935	16.705	16.9466	100.808	61.7879	139.829	2.26304	1.17826	0.040965	0.37846
Gpr114	0.0955264	1.05025	3.37435	1.93809	16.6467	4.85098	28.4424	5.86322	2.55169	0.0409797	0.37846
Slc25a10	7.07134	6.96001	11.7324	10.7284	129.227	86.1758	172.279	1.99915	0.999389	0.0410819	0.379035
Kars	131.531	82.8678	151.276	134.607	954.991	719.466	1190.52	1.65472	0.726588	0.0411554	0.379367
Ticam2	4.04407	2.72216	9.01105	6.32572	64.7593	34.0772	95.4414	2.80074	1.48581	0.0411579	0.379367
Ankrd49	29.1681	26.8635	40.5804	38.901	210.511	151.893	269.128	1.77183	0.825239	0.0413233	0.380339
Foxn2	14.8893	19.4573	18.7594	24.6857	347.01	267.114	426.906	1.59821	0.67646	0.0416995	0.382524
Bcap31	264.725	191.267	274.696	289.462	1085.39	853.399	1317.39	1.5437	0.626389	0.0417017	0.382524
Mrpl43	55.0761	68.3659	71.8507	81.2696	293.51	229.205	357.816	1.56112	0.642582	0.0418242	0.383278
Ptcd2	30.8787	11.3164	38.8632	39.1552	180.471	109.823	251.12	2.28659	1.1932	0.0418718	0.383402
Sec23ip	23.3659	25.3657	27.4997	37.1057	456.927	342.024	571.831	1.67191	0.741493	0.0418984	0.383402
Sgta	35.4198	28.5979	53.6498	35.6605	261.509	191.876	331.143	1.72582	0.78728	0.0419396	0.383594
Nupr1	15.4918	29.3332	30.747	48.1805	69.2862	42.7244	95.848	2.2434	1.16569	0.0419679	0.383669
Amdhd2	21.7275	16.1952	30.7472	32.515	131.768	85.4964	178.04	2.08243	1.05826	0.0421118	0.384566
Ddx1	68.3008	49.4217	77.4315	70.0159	572.99	448.074	697.907	1.55757	0.639299	0.0421195	0.384566
Zbed4	9.92522	9.92012	15.574	11.8275	222.473	163.717	281.229	1.71777	0.780538	0.0421267	0.384566
Ms4a6d	3.73326	0.864101	32.495	140.707	239.279	9.835	468.722	47.6586	5.57466	0.0421505	0.384598
Gna15	14.6987	12.0824	24.0417	20.7481	124.519	80.8275	168.21	2.0811	1.05735	0.0422418	0.384836
Ints12	8.84411	9.52509	14.9248	14.1052	125.187	84.09	166.284	1.97746	0.983646	0.0423554	0.384836
Ndufb6	153.862	151.968	184.676	205.076	325.768	250.742	400.795	1.59844	0.676662	0.0423568	0.384836
Cdc123	66.5577	64.5991	79.5504	81.942	415.403	326.901	503.906	1.54147	0.624304	0.0424048	0.385069
Coq6	16.8155	12.9413	28.0794	23.5023	115.789	73.4299	158.148	2.15373	1.10684	0.0424875	0.385635
Fam173a	67.5141	56.1321	78.4703	98.4351	213.268	152.596	273.94	1.79519	0.84414	0.042714	0.386215
Ctns	6.80174	7.87164	11.424	12.7775	103.987	67.6699	140.304	2.07336	1.05197	0.0431074	0.389124
Nup35	8.62631	11.5458	16.1841	14.0914	127.619	88.6258	166.613	1.87995	0.910698	0.0431176	0.389124
Tmem222	64.3469	60.3533	77.1959	80.177	366.203	283.934	448.472	1.5795	0.659465	0.043141	0.38915
Tomm20	87.57	81.601	105.025	111.142	340.928	262.275	419.581	1.59978	0.677871	0.0432821	0.38992
Lpcat2	8.17774	10.5775	14.9068	14.0973	118.092	80.3429	155.842	1.93971	0.955841	0.0433395	0.3902
Sf3b5	183.137	158.98	196.524	222.831	489.61	386.202	593.017	1.53551	0.618719	0.0434564	0.390697
Tex261	38.3512	28.1097	56.9667	41.3477	210.842	148.946	272.738	1.83112	0.87273	0.0436287	0.39206
Zfp87	14.4189	18.5858	25.6261	19.3531	184.737	136.795	232.679	1.70093	0.766321	0.0440171	0.394617
Serp1	54.8889	57.3233	66.4073	93.4006	589.56	421.614	757.507	1.79668	0.845335	0.0441224	0.394831
Ints10	20.7907	18.9254	31.8565	24.7779	203.958	147.115	260.802	1.77278	0.82601	0.0443253	0.395699
Slc10a3	15.6489	8.9097	22.2098	21.9432	118.362	73.2114	163.512	2.23342	1.15926	0.0444075	0.396246
Ttyh2	17.9278	12.6832	20.0871	26.0057	235.457	163.134	307.781	1.88667	0.915842	0.0444907	0.396745
Oas1a	11.4146	8.78472	19.2439	35.3811	129.729	58.7439	200.713	3.41675	1.77263	0.044535	0.396745
Timm22	17.1418	19.1621	26.0625	23.0991	210.769	156.538	264.999	1.69288	0.759476	0.044573	0.396745
Gramd3	3.61937	2.27386	8.46796	6.76038	49.7761	23.7085	75.8436	3.199	1.67762	0.0445898	0.396745
Tdp1	16.7792	8.64732	23.6787	21.4736	129.39	80.8877	177.893	2.19926	1.13702	0.0449892	0.399373
Lrrc25	1.05807	0	5.26647	5.88346	14.7296	2.12221	27.3369	12.8814	3.68721	0.0451618	0.400477
Sgpl1	12.9367	12.6427	16.4704	18.5583	220.076	161.946	278.206	1.71789	0.780638	0.045427	0.401939
Ltv1	25.2929	17.7568	32.0483	34.5768	172.036	117.379	226.694	1.9313	0.949574	0.0455788	0.402725
A630001G21Rik	27.5507	34.8796	34.0707	45.4824	241.367	184.964	297.77	1.60988	0.686951	0.0456159	0.402866
Ostm1	13.1954	10.4612	15.71	20.6403	160.075	109.314	210.836	1.92871	0.94764	0.0456614	0.40294
Mrpl1	15.1811	15.4833	19.8632	20.3879	259.457	196.242	322.671	1.64425	0.717427	0.0457878	0.403496
Mif4gd	20.2334	15.9127	34.1471	23.0833	150.196	101.529	198.864	1.9587	0.969894	0.0457935	0.403496
Abhd5	2.65277	4.70411	6.93862	7.00893	59.8339	35.2904	84.3774	2.39095	1.25758	0.0458419	0.403736
Mrps36	63.2075	57.0832	78.532	94.9918	186.047	132.392	239.702	1.81054	0.856419	0.0459984	0.404552
Phka2	13.9514	13.4213	15.4828	20.4658	292.875	220.8	364.951	1.65286	0.724964	0.046076	0.405047
Hyls1	2.62334	3.24472	11.4517	5.66735	33.9993	14.7588	53.2398	3.60732	1.85093	0.0461176	0.405225
Mrps16	89.9535	103.607	123.034	132.326	223.001	167.865	278.137	1.65691	0.728496	0.0461979	0.405285
Trem3	17.0737	15.4938	39.1627	85.1235	145.482	49.7578	241.205	4.84759	2.27727	0.0462686	0.405427
Ifi47	86.9502	47.444	112.722	89.7775	497.751	347.83	647.672	1.86204	0.896883	0.0464762	0.407025
Uhrf1bp1l	11.7433	13.4164	14.3931	16.5807	316.657	248.523	384.79	1.54831	0.630693	0.0466538	0.408049
Casp6	34.0665	28.4975	51.1307	39.789	196.423	140.069	252.778	1.80467	0.851733	0.0467886	0.408475
Polr2j	114.006	107.147	140.978	151.99	264.748	199.104	330.393	1.6594	0.730658	0.0468452	0.408782
Atp5l	415.892	526.526	506.305	666.851	951.546	739.858	1163.23	1.57224	0.652821	0.0468804	0.408901
P2rx7	1.79823	2.1967	3.08778	5.02961	58.9885	32.986	84.9909	2.57657	1.36545	0.0470151	0.409563
Lsm2	45.3056	26.9246	51.707	66.0635	186.509	122.787	250.23	2.03792	1.0271	0.0471805	0.410764
Sf3b4	21.2714	13.264	35.0459	23.0216	139.063	90.5169	187.609	2.07264	1.05147	0.0472709	0.410817
Gtse1	6.78306	4.04838	12.2135	9.75708	81.6536	46.5318	116.776	2.50959	1.32745	0.0472824	0.410817
Klf13	45.9925	26.209	60.5583	93.8058	1314.43	714.032	1914.83	2.68172	1.42316	0.0472947	0.410817
Casp4	34.6137	37.6418	47.7233	49.4749	213.147	158.66	267.634	1.68684	0.754322	0.0474037	0.411575
Pigu	29.2484	31.4259	49.7637	33.4666	203.915	150.838	256.992	1.70376	0.768723	0.0475408	0.412389
5730437N04Rik	31.3496	23.1812	38.754	51.7002	125.706	81.6036	169.809	2.0809	1.05721	0.0476926	0.412995
Peci	60.4024	48.5646	76.4316	65.2531	353.422	270.084	436.76	1.61713	0.693432	0.0477801	0.413333
Apoe	39.191	26.5157	54.1095	88.3477	236.418	126.826	346.01	2.72823	1.44797	0.0481064	0.415608
Slc36a2	0.110812	1.46197	2.57988	7.82713	27.7091	5.73629	49.6819	8.66098	3.11453	0.0483233	0.416753
Swap70	22.6323	18.9373	34.5167	22.3744	347.507	258.09	436.923	1.69291	0.759503	0.048343	0.416753
Tmx1	57.7087	36.766	63.2016	60.3779	444.364	338.432	550.297	1.62602	0.701345	0.0483618	0.416753
Gm2a	496.078	350.236	571.465	780.861	3909.18	2602.33	5216.04	2.00437	1.00315	0.048373	0.416753
Ndufa13	143.212	121.409	145.966	173.899	639.495	508.468	770.522	1.51538	0.59968	0.0484843	0.417523
Jagn1	35.9021	40.2562	55.1638	50.5611	180.984	132.259	229.708	1.7368	0.79643	0.0485513	0.417911
Dcxr	11.7379	12.2598	25.2074	24.476	60.6858	33.7985	87.5731	2.59104	1.37353	0.048599	0.41792
Arpc1a	39.5256	45.8803	57.1986	50.8607	268.317	207.788	328.846	1.58261	0.662302	0.0486221	0.41792
Tapbp	85.7133	54.4954	95.314	87.8884	780.809	595.369	966.249	1.62294	0.698611	0.0486404	0.41792
Hspa14	49.4849	25.1356	56.8738	68.0394	319.221	206.925	431.518	2.08539	1.06032	0.0486926	0.41799
Nsmce1	98.0499	70.5697	113.61	108.237	365.503	277.117	453.888	1.63789	0.711838	0.0487561	0.418346
Asb8	18.2112	16.6417	31.8986	19.4603	172.212	122.024	222.4	1.8226	0.865995	0.0488	0.418535
Orc5	34.2782	29.0561	42.7489	42.3722	268.646	200.62	336.672	1.67816	0.746879	0.0488957	0.419166
Fdxacb1	5.71999	3.89304	12.4642	9.82437	56.8002	29.3355	84.2649	2.87245	1.52228	0.0494558	0.422823
Mrpl54	78.9338	38.3458	97.6325	138.282	187.36	106.646	268.075	2.5137	1.32981	0.0497027	0.42436
5430427O19Rik	22.3375	24.4042	33.2152	24.0691	346.991	274.851	419.131	1.52494	0.60875	0.0498218	0.424996
Sh2b2	1.5134	3.53574	5.77112	5.25959	41.0387	21.8413	60.2362	2.7579	1.46357	0.0498905	0.42539
Gcdh	10.023	10.0674	18.08	15.4351	103.417	67.1361	139.699	2.08083	1.05716	0.0499831	0.425721
