# Supplementary material for: Acute loss of TET function results in aggressive myeloid cancer in mice
Source: Nat Commun. 2015 Nov 26;6:10071. doi: 10.1038/ncomms10071 (PMC4674670; doi:10.1038/ncomms10071)
Supplement: Supplementary Data 2 — Differentially expressed genes with CGI shores more methylated in DKO LSK [file ncomms10071-s3.xls]

## Sheet: Supplementary_data_2
Supplementary Data 2: Differentially expressed genes with CGI shores more methylated in DKO LSK cells.
genes	Tet2.3_Ctrtl_A	Tet2.3_Ctrtl_B	Tet2.3_DKO_A	Tet2.3_DKO_B	baseMean	baseMean_Tet2.3_Ctrtl	baseMean_Tet2.3_DKO	foldChange.Tet2.3_DKO.Tet2.3_Ctrtl.	log2FoldChange	pval	padj
Rogdi	15.2883	16.5958	109.686	103.684	319.002	68.0579	569.947	8.37444	3.06599	1.74e-17	2.36e-14
Mtus1	1.59509	2.52858	15.2178	19.066	263.197	45.6955	480.699	10.5196	3.39501	1.34e-12	7.98e-10
Dusp6	59.3282	67.1334	8.58257	12.7374	328.824	542.099	115.55	0.213152	-2.23004	1.99e-11	9.2e-09
Tcf7l2	42.0673	44.3638	10.8299	6.71335	377.777	603.668	151.886	0.251605	-1.99077	1.59e-10	5.92e-08
Ppp1ca	221.358	158.189	421.9	394.747	1466.55	797.626	2135.47	2.67729	1.42077	5.13e-10	1.73e-07
Tsc22d3	81.53	61.9006	161.069	157.919	1036.98	549.784	1524.17	2.77231	1.47109	1.63e-09	4.63e-07
Tspan13	173.286	174.345	70.0641	35.053	704.412	1026.12	382.706	0.372965	-1.42289	9.69e-09	2.14e-06
Hdgfrp3	26.4427	29.2739	6.89189	5.03643	317.392	501.218	133.566	0.266484	-1.90788	1.04e-08	2.25e-06
Fam134b	89.8485	83.381	32.5109	16.0317	599.04	890.657	307.424	0.345166	-1.53464	1.34e-08	2.71e-06
Car2	1130.66	920.28	260.726	90.3553	3416.31	5650.87	1181.75	0.209127	-2.25755	1.65e-08	3.21e-06
Tapt1	48.0244	47.8763	9.04979	13.286	332.315	513.659	150.971	0.293913	-1.76654	3.38e-08	6.17e-06
Asf1b	65.3666	54.0849	138.902	142.797	579.946	293.938	865.954	2.94604	1.55878	3.5e-08	6.33e-06
Pear1	38.1843	33.4269	10.7148	6.56604	321.766	495.662	147.869	0.298327	-1.74503	4.1e-08	7.04e-06
Ucp2	133.226	92.1547	211.503	193.754	2324.35	1436.81	3211.88	2.23542	1.16055	9.32e-08	1.45e-05
Nadk	25.453	17.3825	59.0702	51.3075	430.263	204.924	655.602	3.19924	1.67773	1.73e-07	2.44e-05
Cobll1	11.4802	13.6197	1.84329	1.08333	110.998	193.951	28.0451	0.144599	-2.78987	2.5e-07	3.42e-05
Psap	18.235	19.723	52.543	65.4005	390.678	159.085	622.272	3.91158	1.96775	3.12e-07	4.05e-05
Cst3	289.352	349.657	1036.44	1338.94	2065.65	726.045	3405.26	4.69016	2.22964	5.51e-07	6.67e-05
Pmaip1	0.812011	1.11594	12.1415	18.6101	83.0372	7.82207	158.252	20.2315	4.33853	9.09e-07	0.000103441
Pan3	196.334	216.816	78.6461	92.1576	2227.69	2931.35	1524.02	0.519903	-0.943684	1.36e-06	0.000146535
S100a11	261.902	224.479	507.193	453.845	652.71	377.07	928.349	2.46201	1.29983	1.56e-06	0.000164169
Dnajc6	13.1419	12.9138	2.51202	1.95333	135.813	223.88	47.7467	0.213269	-2.22925	2.25e-06	0.00022218
Nfat5	9.47846	10.487	3.52318	1.70154	272.174	411.464	132.884	0.322953	-1.6306	3.58e-06	0.000310165
Rps19	3298.14	3210.32	4504.44	4598.77	8646.45	6286.64	11006.3	1.75074	0.807963	4.82e-06	0.000388122
Smarca2	33.33	40.3913	14.2139	9.87835	483.25	687.007	279.492	0.406826	-1.29752	7.46e-06	0.000566626
Plod3	5.42385	5.96317	18.8028	19.1431	148.154	57.2283	239.079	4.17764	2.06269	1.02e-05	0.000736227
Rabgap1l	25.4934	29.6514	10.5067	8.98093	577.868	801.67	354.067	0.441662	-1.17899	1.3e-05	0.000888454
Il1r1	27.2327	35.0581	10.4374	7.6386	326.77	479.862	173.678	0.361932	-1.46621	1.34e-05	0.000904829
Serpine2	6.55437	8.35907	29.572	42.1591	166.145	46.896	285.393	6.08566	2.60541	1.9e-05	0.00121282
Tom1	5.25517	5.0241	19.2603	21.7188	111.686	37.2305	186.142	4.99972	2.32185	2.11e-05	0.00130978
Repin1	36.6486	32.5731	10.9301	8.17156	224.774	334.819	114.728	0.342658	-1.54516	2.14e-05	0.00131955
Vezf1	46.4764	47.4292	19.2299	13.8351	468.352	651.546	285.158	0.437664	-1.1921	2.15e-05	0.00132326
Slc29a3	10.9502	5.99124	23.7314	18.9289	282.349	137.327	427.371	3.11206	1.63787	2.35e-05	0.00140403
Rps6ka1	43.7234	20.5884	82.6166	69.1311	611.647	312.539	910.754	2.91405	1.54302	2.56e-05	0.00150455
Eya1	13.6248	15.4583	3.84582	1.49597	118.288	192.992	43.5833	0.225829	-2.1467	2.62e-05	0.00152855
Tox	19.8355	11.6308	1.51659	0.638782	75.1549	138.71	11.5998	0.083626	-3.5799	2.97e-05	0.00170674
Rpl15	707.482	644.143	965.029	887.428	5182.46	3824.56	6540.36	1.71009	0.774076	3.43e-05	0.00191665
Acot2	104.665	82.1948	26.5658	32.6934	441.94	632.492	251.388	0.397456	-1.33113	3.56e-05	0.00197967
Taldo1	171.849	136.944	245.247	260.326	923.87	606.661	1241.08	2.04575	1.03263	4.12e-05	0.00224971
Xpnpep1	23.2884	15.0178	45.8417	44.2537	279.224	142.288	416.16	2.92478	1.54833	4.83e-05	0.00256342
Azin1	40.5577	38.2878	60.6472	62.6835	900.653	609.027	1192.28	1.95768	0.969143	6.49e-05	0.00326231
Ssr4	187.296	190.08	401.328	522.674	950.611	465.672	1435.55	3.08275	1.62422	9.35e-05	0.0044535
Lyn	25.5666	21.5958	47.4957	40.7657	417.434	250.766	584.103	2.32928	1.21988	0.000103084	0.00485172
Cdc42	350.644	300.491	450.34	442.378	2885.86	2128.37	3643.35	1.71181	0.775519	0.000128745	0.00582324
Sgsm1	3.49148	5.4838	0.667382	0.156166	49.3737	88.7715	9.97594	0.112378	-3.15357	0.000155002	0.00681616
Pnrc1	84.8036	120.007	35.9506	32.1774	426.921	602.482	251.361	0.41721	-1.26115	0.000178652	0.00764379
Anxa6	46.5678	24.2635	95.4135	70.5932	567.454	291.742	843.167	2.89012	1.53113	0.000197349	0.00828157
Zfp532	2.89186	4.74218	0.314796	0.110493	34.196	63.9956	4.39633	0.0686974	-3.8636	0.000212256	0.00869015
Dzip1	3.61105	6.35219	0.483166	0.135672	36.5761	67.9613	5.19095	0.076381	-3.71064	0.000223188	0.00909608
Cs	66.3936	56.5531	101.632	89.6158	785.574	534.869	1036.28	1.93745	0.954157	0.00022791	0.00918686
Gng10	101.019	94.14	161.233	163.023	516.888	335.85	697.925	2.07808	1.05525	0.000228257	0.00918686
Egfl7	56.6602	40.0723	13.9655	13.6941	164.458	242.543	86.3726	0.356113	-1.48959	0.000322555	0.0119913
Dnmt3b	30.9773	28.5069	11.1085	10.0696	285.287	395.091	175.483	0.444158	-1.17085	0.000344201	0.0125988
Itm2b	371.544	333.944	471.707	533.359	2676.38	1921.76	3431.01	1.78535	0.836206	0.000385156	0.0138839
Prkce	8.2702	9.18726	2.52436	1.35941	106.711	167.368	46.0536	0.275165	-1.86163	0.000427384	0.0149521
Rgs19	97.0672	68.7067	144.721	129.484	569.088	372.449	765.727	2.05593	1.03979	0.000478593	0.0163228
Mpp1	17.864	26.5084	37.3933	40.1058	266.562	166.568	366.557	2.20065	1.13793	0.000522348	0.0175629
Lpin2	33.8796	29.6776	13.2678	13.4535	437.436	573.518	301.354	0.525448	-0.92838	0.000647725	0.0206385
Sqrdl	8.20981	5.07721	20.2877	29.3031	122.39	43.0998	201.681	4.67938	2.22632	0.000659356	0.0208416
Ethe1	18.5156	21.9533	40.2218	46.7864	170.443	91.985	248.9	2.70588	1.4361	0.000663491	0.0209027
Spry2	50.8565	47.6825	13.5749	19.8834	225.615	315.962	135.268	0.428117	-1.22392	0.000687638	0.0215918
Zfp292	25.6235	28.7948	13.4394	10.3068	642.363	832.169	452.557	0.543828	-0.878778	0.000729122	0.0225639
Aff3	31.7345	37.5511	17.0205	7.54455	458.334	637.807	278.861	0.437218	-1.19357	0.000771752	0.0236087
Myl12b	452.991	347.583	585.689	511.77	1566.05	1158	1974.1	1.70475	0.769559	0.000902375	0.0269522
Mcoln2	22.5329	22.4405	7.70637	4.32787	122.475	184.067	60.8838	0.33077	-1.5961	0.000962515	0.028174
Dgke	7.96567	8.98521	2.49153	1.0883	85.2543	135.303	35.2053	0.260195	-1.94233	0.000987974	0.028742
Elmo1	100.898	95.9044	58.2783	37.1511	872.683	1090.44	654.927	0.600607	-0.735506	0.00106066	0.0303453
Slc22a3	26.2532	29.9641	13.2268	4.16532	207.843	301.434	114.253	0.379031	-1.39961	0.00107672	0.0307125
Tmem50b	14.7907	11.1964	29.7827	41.5413	197.829	88.9648	306.693	3.44735	1.78549	0.001133	0.0317376
Arhgef12	2.8267	3.55981	0.866464	0.193096	61.6047	102.463	20.7465	0.202478	-2.30416	0.0011335	0.0317376
Slc25a12	38.9705	31.8049	58.8738	53.8595	475.312	318.532	632.091	1.98439	0.988695	0.00119839	0.0331381
Slc16a11	4.29542	5.05986	0	0	12.582	25.164	0	0	NA	0.00122528	0.0337342
Pfn1	503.161	471.15	650.287	605.64	1699.21	1302.35	2096.06	1.60945	0.686564	0.00129114	0.0350865
Odf3b	27.9745	18.7954	4.57484	2.14101	44.1306	75.0548	13.2063	0.175955	-2.50672	0.00134877	0.0363441
Gnb4	17.9198	16.3642	6.44629	2.06028	94.4511	144.956	43.946	0.303168	-1.72181	0.00143431	0.0381084
Tspan6	37.2829	25.8708	11.2855	2.98525	109.42	171.732	47.1072	0.274306	-1.86614	0.00155029	0.0404545
Zfp36l2	295.774	364.427	176.588	163.681	2937.5	3569.76	2305.25	0.645772	-0.630904	0.00157843	0.0410198
Pstpip2	1.19091	0	6.69256	6.9801	31.8603	4.24442	59.4762	14.0128	3.80867	0.00162462	0.0418765
Scaper	16.1866	16.7824	6.45629	4.65738	188.766	266.034	111.498	0.419112	-1.25459	0.00167713	0.0429387
Etnk1	28.7684	35.3582	14.3213	12.9641	484.028	631.549	336.507	0.532828	-0.908258	0.00191508	0.0471253
Pgam1	104.842	133.535	216.855	304.297	1258.06	668.259	1847.86	2.76519	1.46738	0.00195686	0.0478435
Fbxo11	46.9896	59.7803	24.1432	21.3873	502.889	655.659	350.12	0.533997	-0.905097	0.00197882	0.0481576
Prkcq	11.7901	14.661	4.89583	1.16089	85.8253	134.139	37.5113	0.279644	-1.83834	0.00206913	0.0497561
Adrb2	14.5749	16.3004	3.22784	2.54917	62.5715	101.468	23.6747	0.233321	-2.09961	0.00216284	0.0513755
Creg1	68.2018	52.6835	89.3557	91.1618	566.505	395.673	737.337	1.8635	0.898017	0.00233501	0.0543604
Serf2	108.323	98.9517	130.088	138	1263.57	964.935	1562.2	1.61896	0.695071	0.00237187	0.0551511
Hadhb	85.1415	47.1077	119.062	107.91	623.39	398.679	848.1	2.12728	1.08901	0.00242168	0.0560349
Rnh1	77.2726	34.688	113.338	109.6	606.125	349.793	862.456	2.46561	1.30195	0.00254305	0.0579121
Satb1	36.7487	51.1361	20.2629	16.9083	697.344	911.823	482.865	0.52956	-0.917133	0.00254549	0.0579121
Gabbr1	4.74395	9.90316	1.01239	0.27074	55.3541	99.929	10.7792	0.107869	-3.21265	0.0027113	0.0608436
Usp14	47.3756	36.0925	63.7168	55.1403	745.407	538.142	952.671	1.7703	0.82399	0.00271277	0.0608436
Atp6v1e1	53.2504	48.7058	87.6557	82.3814	290.734	188.663	392.805	2.08205	1.05801	0.00276916	0.0615993
Sat1	141.336	137.062	349.516	544.454	1205.06	476.708	1933.41	4.05576	2.01997	0.00278547	0.0618895
Ap1m1	80.7879	52.7799	110.335	92.5539	583.788	404.925	762.652	1.88344	0.91337	0.00286821	0.0633575
Pdk1	25.9054	27.3282	8.7146	12.9642	317.647	419.492	215.803	0.514438	-0.958932	0.00292517	0.0643869
Selm	3.70713	1.35858	14.6326	26.2314	38.0891	6.86391	69.3143	10.0984	3.33605	0.00296318	0.0648521
Pard3b	5.58543	4.23504	1.62354	0.940717	83.917	126.971	40.8627	0.321826	-1.63565	0.00297558	0.064899
Gprasp1	12.703	15.7056	6.64147	3.02327	183.992	259.147	108.837	0.419984	-1.25159	0.0030252	0.0659058
Mctp2	5.491	6.85556	1.90526	0.66437	68.6878	109.4	27.9759	0.255722	-1.96735	0.00307713	0.0668837
Tomm22	87.8656	84.4549	116.58	143.712	392.731	271.018	514.445	1.89819	0.924625	0.00311463	0.0673573
Gata3	10.2224	11.4231	3.69972	0.881469	67.1031	106.671	27.5353	0.258133	-1.95381	0.00312593	0.067481
Psme1	316.534	317.694	396.228	401.324	1224.34	951.16	1497.52	1.57441	0.654815	0.00315319	0.0679105
Foxj3	18.0457	20.151	8.17466	5.56854	201.756	278.817	124.696	0.447232	-1.1609	0.00329571	0.0701104
Chmp2a	97.3504	103.516	139.977	153.728	404.893	285.608	524.178	1.83531	0.876023	0.00348388	0.0733739
Rab7	94.9753	48.4125	135.859	157.981	245.987	138.528	353.446	2.55144	1.35131	0.00358325	0.0743946
Nfia	9.88926	15.1725	4.73213	2.70793	252.562	368.923	136.2	0.369183	-1.43759	0.00369159	0.0759815
Diap2	3.38286	6.03499	8.60859	12.4941	233.063	121.127	344.999	2.84824	1.51007	0.0037725	0.0772266
Ube2v1	114.247	61.3605	159.26	142.942	829.691	529.845	1129.54	2.13182	1.09209	0.00379172	0.0773698
Notch1	13.8539	15.1066	5.1508	6.84769	320.738	421.372	220.104	0.52235	-0.936911	0.00389544	0.078809
Epas1	0.805335	1.8815	0	0	10.9206	21.8413	0	0	NA	0.00413967	0.082347
Dhx40	4.34024	4.45369	11.6147	9.458	100.177	50.2551	150.098	2.98672	1.57856	0.00422142	0.0834489
Snx1	30.4499	26.4972	49.0992	44.7881	278.173	182.077	374.269	2.05555	1.03953	0.00433309	0.0850369
Pank4	26.991	23.3242	9.78041	7.49715	141.576	198.498	84.6536	0.426472	-1.22948	0.00456157	0.08762
B3gnt8	1.73145	1.26908	8.1085	9.10741	35.2732	8.63453	61.9119	7.17027	2.84203	0.00475832	0.090575
Esd	97.2315	80.5408	119.36	128.61	607.381	442.642	772.119	1.74434	0.802685	0.00484021	0.0915506
Vps13a	13.4282	9.74206	5.44505	3.6169	260.901	351.821	169.981	0.483146	-1.04947	0.00486438	0.0918096
Dpp4	14.4076	13.3491	23.7167	17.7654	383.892	268.75	499.034	1.85687	0.89287	0.0049621	0.0929115
Pitpnc1	87.2212	73.7861	46.1479	27.0322	1227.77	1572.93	882.603	0.561121	-0.833617	0.00516897	0.0958936
Ywhaq	174.27	147.664	225.182	181.605	1343.2	1045.03	1641.36	1.57063	0.651342	0.00526286	0.0967505
Nlgn2	7.53975	5.0921	2.03208	1.05218	63.3592	97.49	29.2283	0.299808	-1.73789	0.00529874	0.0971637
Rcn2	49.2069	48.4432	21.0758	17.9425	229.353	306.163	152.542	0.498239	-1.00509	0.0053357	0.0975291
Rps15a	42.7636	53.1884	55.9408	59.063	944.897	754.047	1135.75	1.5062	0.590917	0.00581981	0.103617
Ltb4r1	0.193523	0	3.72871	6.54385	14.1139	0.424442	27.8034	65.506	6.03355	0.00616046	0.107911
Fam69b	28.4	18.6248	7.19995	6.48952	80.1473	117.73	42.5644	0.361542	-1.46777	0.00682406	0.117212
Gng5	262.839	300.046	386.852	337.876	602.11	461.477	742.743	1.60949	0.686605	0.00685572	0.117437
Gpx1	2150.62	1768.63	3028.22	4019.3	8324.23	5109.02	11539.5	2.25864	1.17546	0.00689455	0.117784
Tnik	4.18618	4.3602	1.44452	0.524269	61.6871	96.1929	27.1813	0.28257	-1.82332	0.00713833	0.120862
Drg1	155.727	104.165	184.194	187.148	849.447	611.195	1087.7	1.77963	0.831573	0.00726742	0.122251
Eef2	236.885	174.072	303.399	245.193	2607.9	1963.54	3252.26	1.65632	0.727983	0.00748815	0.124962
Adamts10	24.5486	19.0514	9.79598	8.02964	188.887	250.547	127.227	0.507795	-0.977681	0.00760041	0.125719
Prkaa2	1.11682	1.22787	0.105482	0	15.5352	29.4812	1.58923	0.0539065	-4.2134	0.00767723	0.126474
Ralb	5.56042	5.46296	13.012	21.5136	95.6065	38.5402	152.673	3.96139	1.98601	0.00808938	0.131345
Ccdc109b	0.408778	0.449424	6.23526	6.60409	17.144	1.73419	32.5538	18.7718	4.23049	0.00826693	0.132913
Epb4.1l4b	29.5179	42.738	16.1142	6.07405	225.667	327.399	123.935	0.378544	-1.40147	0.00845037	0.134901
Arhgef5	5.92875	6.57305	2.19985	0.898493	67.6109	103.627	31.5949	0.30489	-1.71364	0.00868672	0.13672
B4galt6	6.07599	8.56692	12.6602	19.2734	244.773	129.968	359.579	2.76668	1.46816	0.00870043	0.136758
Slc15a4	1.99102	3.28349	7.51254	8.15377	51.6823	21.7684	81.5962	3.74837	1.90626	0.00870348	0.136758
Sesn1	45.1798	47.7208	25.9078	17.0959	374.619	475.835	273.403	0.574575	-0.799433	0.00871204	0.136779
Hsdl2	12.4601	10.4158	20.0889	22.7494	153.989	92.0816	215.897	2.34463	1.22936	0.00886916	0.138039
Aimp2	73.4272	59.9839	100.376	98.5638	348.044	243.332	452.756	1.86066	0.895812	0.00900759	0.139802
2010111I01Rik	10.9781	10.8036	19.4139	29.1895	223.96	117.355	330.566	2.81681	1.49406	0.00906842	0.140402
Zbtb4	3.51191	4.46679	1.52027	0.310465	61.1248	95.5262	26.7234	0.279749	-1.83779	0.00912837	0.140923
Ets1	22.2003	16.7401	9.57379	3.00034	211.517	303.591	119.444	0.393436	-1.3458	0.0103193	0.155214
Trib2	2.82347	3.52752	0.309097	0.289313	22.8139	40.8081	4.81959	0.118104	-3.08187	0.0104612	0.156356
Pcyt1a	13.0699	11.5184	16.8632	20.3826	284.8	196.375	373.225	1.90057	0.926432	0.0104671	0.156356
Atp6v1h	35.9906	26.3796	53.5191	44.9715	281.229	189.96	372.499	1.96094	0.971542	0.0108022	0.16057
Mex3a	6.34285	6.15313	2.62094	0.876138	74.4015	110.843	37.9605	0.342472	-1.54594	0.0108241	0.160645
Ralgapa1	16.2571	17.2367	8.83776	6.37694	317.747	406.079	229.414	0.564948	-0.82381	0.0110308	0.162696
Pik3r1	23.9883	27.5377	13.2784	11.4134	465.689	582.519	348.858	0.59888	-0.739662	0.0110996	0.163457
Agap1	4.63923	4.32772	1.76064	1.03525	91.4431	132.004	50.8819	0.385456	-1.37536	0.011119	0.163489
Cox7a2l	221.791	221.161	258.615	275.182	980.662	781.319	1180.01	1.51027	0.594811	0.011293	0.165535
Arrdc4	6.26634	5.84104	1.36704	1.17718	46.4227	73.5756	19.2697	0.261903	-1.93289	0.0117387	0.169272
Cdkn1c	6.79703	10.3705	1.22498	0.938108	29.461	50.8981	8.024	0.157648	-2.66522	0.0117507	0.169272
Rai1	10.4783	17.9904	4.49412	3.34361	219.053	325.787	112.319	0.344761	-1.53633	0.0118109	0.169744
Ppp3ca	69.9859	69.3855	29.8671	36.4435	375.096	469.456	280.737	0.598006	-0.741769	0.0120739	0.172717
Faah	8.33002	6.36425	2.72032	1.06092	56.7858	86.3817	27.1899	0.314765	-1.66765	0.0124217	0.175382
Ndufs2	81.6876	61.9635	100.053	99.1948	485.061	355.435	614.688	1.7294	0.790269	0.0124264	0.175382
Gpsm1	7.73281	9.97318	3.52185	0.893946	64.0411	98.1457	29.9365	0.305021	-1.71302	0.0130079	0.180769
Otud4	36.6707	47.7982	18.4552	22.6911	763.996	946.385	581.608	0.614557	-0.70238	0.0130568	0.181057
Rnaseh2a	62.2062	46.3672	75.2273	75.7601	467.514	341.986	593.043	1.73412	0.794201	0.013628	0.18661
Fert2	5.81405	6.13649	1.12022	1.10677	39.2845	63.7042	14.8647	0.23334	-2.0995	0.0139677	0.190484
Mn1	26.4637	14.0159	6.17598	2.6426	242.944	383.883	102.005	0.26572	-1.91202	0.0143549	0.193267
Cd302	10.9297	12.7233	20.4738	29.9528	84.1687	45.5498	122.788	2.69568	1.43065	0.0143965	0.193348
Esyt1	23.9047	15.2707	29.4614	30.1575	322.608	222.897	422.319	1.89468	0.921958	0.0149771	0.197857
Ndufa12	331.809	325.207	370.079	436.238	719.091	565.964	872.217	1.54112	0.623978	0.0152475	0.199901
Chrac1	98.4472	96.0553	133.673	135.107	346.871	254.174	439.567	1.7294	0.790269	0.0153047	0.200374
Camk1d	8.3721	11.5786	5.07893	2.22036	157.437	216.859	98.015	0.451975	-1.14568	0.0154502	0.201446
Socs5	8.03126	10.6497	3.19919	2.3034	85.832	125.541	46.1228	0.367392	-1.44461	0.0162612	0.210002
Bahcc1	4.44496	6.29504	1.67335	1.94365	125.421	176.051	74.7901	0.42482	-1.23508	0.016313	0.210115
Fbxo32	14.1521	10.0102	5.0054	2.45406	69.9231	101.419	38.427	0.378892	-1.40014	0.0166675	0.213221
Bmi1	23.0109	24.3925	11.1322	8.78631	199.08	261.329	136.831	0.523597	-0.93347	0.0168497	0.214828
Herc1	17.1406	18.9422	10.9915	8.05492	697.977	842.429	553.526	0.65706	-0.605903	0.0170208	0.216719
Lonrf3	7.82202	10.2876	2.69965	3.95508	149.58	204.15	95.0101	0.465394	-1.10348	0.018311	0.228196
Fam184a	2.11469	3.29995	0.383352	0.0512593	17.9108	32.6345	3.18711	0.0976609	-3.35608	0.0184296	0.228828
Bnip3	43.2611	41.4909	62.3179	55.9084	313.256	228.585	397.927	1.74082	0.79977	0.0187438	0.231381
AI413582	45.6727	42.775	74.6913	79.7616	137.933	86.5638	189.303	2.18686	1.12886	0.0190258	0.233786
Snn	13.3579	14.2782	5.213	3.55495	85.8032	123.091	48.5153	0.394142	-1.34321	0.0191695	0.235247
Ipo7	22.9024	22.9943	35.2463	28.7042	300.432	219.599	381.265	1.73619	0.795922	0.019282	0.236019
Ninj1	52.1159	35.5823	70.4963	69.2029	228.433	153.154	303.712	1.98305	0.987724	0.0193445	0.23605
Chrnb1	6.76908	8.82034	1.81143	0.659358	30.6215	51.2497	9.99324	0.194991	-2.35852	0.0194478	0.236852
Mta3	39.9806	25.9476	14.6345	12.1096	233.93	311.328	156.533	0.502791	-0.991969	0.0199582	0.239814
Rbp1	15.4842	21.4208	8.5617	3.62158	104.297	148.195	60.4	0.407571	-1.29488	0.0202854	0.242824
Tet3	9.55912	13.687	5.51272	4.73298	300.663	387.356	213.971	0.552387	-0.856249	0.0203121	0.242852
Trp53i11	12.5483	13.1285	6.41809	1.29271	71.5762	104.864	38.2886	0.365126	-1.45353	0.0203438	0.242911
Arl4c	8.62628	10.7535	3.32632	2.50094	80.8869	117.646	44.1277	0.375088	-1.4147	0.0203717	0.24294
Lrrc49	11.4374	8.19256	3.68673	2.34391	64.8831	94.0945	35.6718	0.379106	-1.39933	0.0211318	0.249652
Fdft1	10.1655	11.3832	15.1129	20.016	144.439	94.5316	194.347	2.0559	1.03977	0.0212641	0.250903
Aldh7a1	12.5471	14.4428	6.15196	2.78419	93.1564	132.296	54.0171	0.408306	-1.29228	0.0215015	0.252762
Nsmaf	42.1705	51.5153	27.38	18.3549	404.268	503.037	305.499	0.607309	-0.719498	0.0224442	0.259983
Pnpla2	21.5151	10.4646	39.9577	25.7778	237.254	134.599	339.91	2.52536	1.33649	0.0226694	0.261953
Mrpl17	15.2512	14.9144	17.7214	21.322	408.218	310.905	505.531	1.626	0.701326	0.0228064	0.263056
Mier3	58.0425	75.3195	34.5893	36.1346	897.185	1076.63	717.739	0.666653	-0.584993	0.0230541	0.264976
Eif2s2	98.7279	111.256	115.663	144.829	1036.33	808.776	1263.89	1.56272	0.644062	0.0232984	0.266626
Olfm1	0.235751	1.90075	3.15439	7.38123	40.8109	11.0117	70.61	6.41227	2.68083	0.0241678	0.272958
Slc22a21	5.27745	10.8308	1.41227	1.23375	33.9629	56.2828	11.643	0.206866	-2.27323	0.0251414	0.281611
Zfhx3	5.21104	5.94539	2.42063	2.47503	217.875	281.048	154.702	0.550446	-0.861326	0.0252156	0.282109
Myo5c	1.52059	2.72766	0.353374	0.210481	25.3927	43.5733	7.21208	0.165516	-2.59496	0.025823	0.286259
Cops2	44.0133	39.3679	54.033	50.8237	535.24	416.605	653.875	1.56953	0.650334	0.0258276	0.286259
Tpd52	34.3219	30.7468	40.9058	54.3668	361.377	254.38	468.374	1.84124	0.880676	0.0266664	0.293076
Dsg2	0.846382	1.13733	0.0377492	0	8.88782	17.3783	0.397308	0.0228622	-5.45089	0.0269627	0.295008
Tmbim4	127.358	133.423	155.508	172.11	416.495	323.263	509.728	1.57682	0.657021	0.0271504	0.296253
Sik1	10.3954	13.1369	3.02167	5.43206	118.267	162.384	74.1512	0.456642	-1.13086	0.0273579	0.29789
Smad3	16.5653	13.7321	8.41267	5.48809	186.003	237.316	134.689	0.56755	-0.817181	0.0273683	0.29789
Gapdh	136.442	164.913	170.8	223.29	753.394	568.512	938.276	1.65041	0.722821	0.0277741	0.30091
Ncam1	0.657105	0.879497	2.17894	1.80332	47.0005	22.1565	71.8446	3.2426	1.69715	0.0277931	0.30091
Nfatc2	2.09751	3.26398	0.803093	0.363721	43.3594	68.3129	18.4059	0.269435	-1.89199	0.0282434	0.304161
Dab2ip	3.11559	4.42794	0.85408	1.02782	53.7323	81.7255	25.7391	0.314945	-1.66683	0.0284172	0.305293
Scamp3	36.3542	21.1836	48.3021	45.3471	199.048	131.81	266.287	2.02024	1.01452	0.0289987	0.308621
Dars	41.3364	37.3017	51.1141	50.9083	397.525	303.289	491.762	1.62143	0.69727	0.0296275	0.312685
Snx30	14.0667	15.3076	7.51901	6.41757	269.223	338.131	200.315	0.592419	-0.75531	0.0301637	0.31645
Ppp2r2a	52.2923	63.714	28.5325	27.4717	339.305	422.731	255.879	0.605299	-0.724279	0.0301674	0.31645
Speg	0.158129	0.695411	0	0	7.6827	15.3654	0	0	NA	0.0306163	0.319921
Clk2	30.0871	34.3609	14.2304	13.1443	174.711	228.137	121.284	0.531629	-0.911508	0.0309161	0.322522
Exog	4.15717	5.02759	9.67853	7.18477	89.9176	54.6816	125.154	2.28877	1.19457	0.0310713	0.323929
Grb10	3.13359	3.67486	0.67085	0.667156	33.5273	53.7963	13.2582	0.246452	-2.02062	0.0311329	0.323929
Chic1	1.60153	2.40106	0.379874	0.246157	27.0266	45.2347	8.81861	0.194953	-2.35881	0.0312964	0.325062
Ddx52	37.4618	41.374	51.2639	43.9521	479.64	382.407	576.873	1.50853	0.593144	0.0313654	0.325245
Sgms1	27.4785	31.9726	16.1996	12.9329	333.114	413.417	252.812	0.611519	-0.709531	0.031915	0.328969
Ercc6l	10.1388	6.63174	15.3003	12.5369	166.11	108.671	223.549	2.05711	1.04062	0.0320366	0.329686
Commd3	164.505	147.245	188.281	196.449	537.03	422.232	651.828	1.54377	0.626456	0.0322031	0.330682
Znrf3	12.3457	12.587	6.3446	4.81501	187.845	241.295	134.395	0.556976	-0.844313	0.0324722	0.332368
Gm12216	14.9658	19.0248	4.88098	2.46	37.967	59.9206	16.0134	0.267243	-1.90377	0.0326354	0.333141
1700026L06Rik	7.62788	6.17942	18.049	26.8489	36.3205	14.2615	58.3794	4.09348	2.03333	0.0331598	0.336912
Rfwd3	21.9485	18.2649	31.0063	22.5066	364.281	274.935	453.628	1.64995	0.722418	0.0334789	0.338297
Vegfa	1.5493	2.83892	0.0518249	0.291047	15.3629	27.8927	2.83305	0.101569	-3.29946	0.0344764	0.345073
Cdk2ap2	44.0596	34.4611	60.5353	63.9932	164.196	110.163	218.229	1.98096	0.986202	0.0353157	0.349241
Smad5	19.8988	19.5658	11.7552	8.77401	357.987	434.772	281.203	0.646782	-0.628649	0.0358111	0.35176
Osbpl1a	23.5636	16.5119	11.3641	6.42098	149.121	192.894	105.348	0.546145	-0.872645	0.0361491	0.354165
Cand2	8.79341	10.2109	4.2436	3.08108	117.488	158.77	76.2063	0.479981	-1.05895	0.0362195	0.354671
Rexo2	34.832	55.1015	57.9389	59.8795	195.524	147.528	243.519	1.65066	0.723044	0.0363144	0.35497
Hoxa3	3.28389	5.35739	0.76539	0.2388	19.1567	33.5198	4.79364	0.143009	-2.80582	0.0372482	0.360104
Gimap5	23.4308	17.0721	11.2418	2.91706	86.4014	121.308	51.4949	0.424497	-1.23617	0.0385629	0.368086
Rictor	11.2521	12.0847	6.17701	5.19479	268.012	333.316	202.708	0.608154	-0.717492	0.0388554	0.369027
Chn2	4.43171	3.48027	6.54386	9.75246	74.4873	41.4749	107.5	2.59192	1.37402	0.0389811	0.369523
Ifngr2	18.8699	18.3139	27.1637	43.3205	200.671	118.204	283.139	2.39535	1.26023	0.0390462	0.369638
Fbxo5	42.1892	36.0584	51.9419	53.5463	291.99	217.501	366.479	1.68495	0.75271	0.0396003	0.372805
Bid	34.047	36.9626	51.007	41.8548	270.918	205.908	335.928	1.63145	0.706155	0.0400749	0.374812
Rnf4	77.5306	58.3061	100.988	74.0471	797.607	614.507	980.707	1.59592	0.674392	0.0403577	0.375821
Msra	52.7183	32.8017	59.9961	58.9856	335.361	245.683	425.039	1.73003	0.790796	0.040931	0.37846
Peli1	17.5467	21.756	8.68784	7.89943	160.25	209.668	110.833	0.528614	-0.919714	0.0412592	0.380082
Tle4	15.7313	23.1475	6.93188	9.64342	208.293	270.486	146.1	0.540137	-0.888603	0.0425696	0.386136
Bex4	6.88963	11.362	1.10622	0	11.6788	21.7684	1.58923	0.0730061	-3.77584	0.0426037	0.386136
Lpcat2	8.17774	10.5775	14.9068	14.0973	118.092	80.3429	155.842	1.93971	0.955841	0.0433395	0.3902
Unkl	5.47975	6.26561	2.06763	1.5647	61.29	88.4801	34.0998	0.385395	-1.37559	0.0441812	0.394831
Slc10a3	15.6489	8.9097	22.2098	21.9432	118.362	73.2114	163.512	2.23342	1.15926	0.0444075	0.396246
Zmym3	18.3863	15.9563	10.5434	7.19235	262.043	319.599	204.486	0.639821	-0.64426	0.0446252	0.396745
Sltm	45.0754	56.5253	26.7545	26.4332	487.375	588.268	386.483	0.656985	-0.606069	0.0446304	0.396745
Fmnl2	9.53044	11.5411	4.2876	4.46292	143.62	188.784	98.4561	0.521527	-0.939187	0.0448595	0.398409
Dcaf5	10.5734	10.7944	4.88842	4.36272	144.166	187.147	101.185	0.540674	-0.88717	0.0450769	0.399966
Stat5a	23.2109	25.7473	15.1297	8.43429	232.819	291.805	173.833	0.595715	-0.747305	0.0454672	0.401939
Hyls1	2.62334	3.24472	11.4517	5.66735	33.9993	14.7588	53.2398	3.60732	1.85093	0.0461176	0.405225
Gtse1	6.78306	4.04838	12.2135	9.75708	81.6536	46.5318	116.776	2.50959	1.32745	0.0472824	0.410817
Shank3	1.17124	1.57847	0.303317	0.0283903	17.1788	29.9785	4.37903	0.146072	-2.77525	0.047286	0.410817
Galnt6	14.5689	12.5265	8.3597	4.91233	192.933	240.433	145.434	0.604881	-0.725276	0.0475901	0.412552
Apoe	39.191	26.5157	54.1095	88.3477	236.418	126.826	346.01	2.72823	1.44797	0.0481064	0.415608
Gm2a	496.078	350.236	571.465	780.861	3909.18	2602.33	5216.04	2.00437	1.00315	0.048373	0.416753
Ndufa13	143.212	121.409	145.966	173.899	639.495	508.468	770.522	1.51538	0.59968	0.0484843	0.417523
Sh3glb1	20.2601	24.5996	10.4053	10.3544	214.371	271.25	157.492	0.580616	-0.784345	0.0486701	0.417986
Nsmce1	98.0499	70.5697	113.61	108.237	365.503	277.117	453.888	1.63789	0.711838	0.0487561	0.418346
Asb8	18.2112	16.6417	31.8986	19.4603	172.212	122.024	222.4	1.8226	0.865995	0.0488	0.418535
