# Supplementary material for: Acute loss of TET function results in aggressive myeloid cancer in mice
Source: Nat Commun. 2015 Nov 26;6:10071. doi: 10.1038/ncomms10071 (PMC4674670; doi:10.1038/ncomms10071)
Supplement: Supplementary Data 3 — Genes associated with shrinking canyons. [file ncomms10071-s4.xls]

## Sheet: Supplementary_data_3
Supplementary Data 3: Genes associated with shrinking canyons.
genes	Tet2.3_Ctrtl_A	Tet2.3_Ctrtl_B	Tet2.3_DKO_A	Tet2.3_DKO_B	baseMean	baseMean_Tet2.3_Ctrtl	baseMean_Tet2.3_DKO	foldChange.Tet2.3_DKO.Tet2.3_Ctrtl.	log2FoldChange	pval	padj
Hlf	78.2713	81.0352	16.9118	5.18117	809.808	1384.74	234.871	0.169613	-2.55968	9.23e-25	3.51e-21
Dusp6	59.3282	67.1334	8.58257	12.7374	328.824	542.099	115.55	0.213152	-2.23004	1.99e-11	9.2e-09
Mecom	15.4661	13.1297	1.61099	0.772326	133.473	242.131	24.8147	0.102485	-3.28652	3.34e-11	1.41e-08
Tcf7l2	42.0673	44.3638	10.8299	6.71335	377.777	603.668	151.886	0.251605	-1.99077	1.59e-10	5.92e-08
Actg1	861.348	729.637	1478.46	1287.64	7335.57	4635.84	10035.3	2.16472	1.11418	1.38e-09	4.04e-07
Tsc22d3	81.53	61.9006	161.069	157.919	1036.98	549.784	1524.17	2.77231	1.47109	1.63e-09	4.63e-07
Angpt1	169.522	183.108	59.266	18.5736	1399.9	2204.18	595.621	0.270223	-1.88778	6.39e-09	1.5e-06
Msi2	53.0052	77.3968	10.5967	6.238	750.144	1292.75	207.535	0.160537	-2.63902	1.63e-08	3.21e-06
Calcrl	83.4825	81.2797	33.6017	17.3921	828.087	1198.53	457.643	0.381837	-1.38897	1.64e-08	3.21e-06
Tapt1	48.0244	47.8763	9.04979	13.286	332.315	513.659	150.971	0.293913	-1.76654	3.38e-08	6.17e-06
Lmo2	310.501	433.656	80.4734	79.4776	1372.37	2160.99	583.74	0.270126	-1.88829	1.07e-07	1.63e-05
Zfp608	36.009	35.2769	14.0119	7.78295	460.877	669.021	252.734	0.377767	-1.40443	6.13e-07	7.32e-05
Pmaip1	0.812011	1.11594	12.1415	18.6101	83.0372	7.82207	158.252	20.2315	4.33853	9.09e-07	0.000103441
Arhgdib	1075.82	793.199	1830.78	2025.7	5668.57	3168.63	8168.5	2.57793	1.36621	9.45e-07	0.00010689
Pan3	196.334	216.816	78.6461	92.1576	2227.69	2931.35	1524.02	0.519903	-0.943684	1.36e-06	0.000146535
Zfp207	119.524	111.095	212.237	164.029	1267.48	837.006	1697.96	2.02861	1.02049	5.29e-06	0.000417168
Clic1	110.403	87.3946	192.941	191.944	604.98	352.997	856.963	2.42768	1.27958	5.52e-06	0.000433251
Smarca2	33.33	40.3913	14.2139	9.87835	483.25	687.007	279.492	0.406826	-1.29752	7.46e-06	0.000566626
Mycn	22.7254	25.7837	5.41496	2.8071	116.716	192.992	40.4394	0.209539	-2.25471	1.2e-05	0.000830414
Gata2	45.6865	56.4395	20.0727	8.48891	340.901	507.003	174.8	0.344771	-1.53629	1.26e-05	0.00085896
Arpc2	275.12	218.836	372.539	386.72	1773.08	1214.6	2331.57	1.91962	0.940824	1.95e-05	0.00123278
Eya1	13.6248	15.4583	3.84582	1.49597	118.288	192.992	43.5833	0.225829	-2.1467	2.62e-05	0.00152855
Mbnl1	170.996	144.158	243.163	194.079	3685.1	2705.62	4664.58	1.72403	0.785787	7.01e-05	0.00350276
B2m	3030.73	2914.07	3982	3745.3	10277.6	7834.02	12721.2	1.62385	0.699414	7.4e-05	0.00368739
Tmem176a	183.201	116.986	259.364	245.114	800.956	518.653	1083.26	2.0886	1.06254	0.000142615	0.00635976
Gcnt2	75.395	61.0583	27.0547	10.562	880.308	1316.38	444.237	0.337469	-1.56717	0.000154641	0.00681603
Rnf220	66.5308	58.599	25.7334	23.036	413.241	556.249	270.234	0.485814	-1.04152	0.000202738	0.00842167
Zcchc11	33.5952	38.1588	17.1112	11.7027	499.059	665.723	332.395	0.499299	-1.00202	0.00038773	0.0139502
Prkce	8.2702	9.18726	2.52436	1.35941	106.711	167.368	46.0536	0.275165	-1.86163	0.000427384	0.0149521
Spry2	50.8565	47.6825	13.5749	19.8834	225.615	315.962	135.268	0.428117	-1.22392	0.000687638	0.0215918
Cdk17	40.892	43.7386	18.6405	14.7247	352.599	472.864	232.333	0.491332	-1.02523	0.00105057	0.0301688
Cd24a	206.489	233.544	121.709	87.0552	973.902	1224.7	723.101	0.59043	-0.760163	0.00112778	0.0316955
Pfn1	503.161	471.15	650.287	605.64	1699.21	1302.35	2096.06	1.60945	0.686564	0.00129114	0.0350865
Kctd12	17.8344	21.6126	28.1712	28.2062	510.979	365.854	656.103	1.79335	0.842655	0.0014956	0.0393517
Zfp36l2	295.774	364.427	176.588	163.681	2937.5	3569.76	2305.25	0.645772	-0.630904	0.00157843	0.0410198
Ankrd13a	99.2382	96.3556	51.1402	44.0077	784.675	976.809	592.541	0.606609	-0.721161	0.00189731	0.0469312
Kcnn4	53.5595	53.7963	23.1447	17.1915	246.262	335.681	156.844	0.46724	-1.09776	0.00191212	0.0471136
Dusp2	55.9414	69.1919	22.4552	20.8929	222.239	309.935	134.542	0.434098	-1.20391	0.0019606	0.0478735
Fbxo11	46.9896	59.7803	24.1432	21.3873	502.889	655.659	350.12	0.533997	-0.905097	0.00197882	0.0481576
Sypl	42.9154	41.0559	57.9751	54.9551	810.491	604.783	1016.2	1.68027	0.748694	0.00268366	0.0603332
Lcp1	308.75	188.291	500.868	376.848	4532.04	2848.08	6216.01	2.18253	1.126	0.00282032	0.0625906
Nrip1	38.8999	31.52	18.5275	10.8162	371.67	490.944	252.397	0.514105	-0.959864	0.00290589	0.0641153
Gata3	10.2224	11.4231	3.69972	0.881469	67.1031	106.671	27.5353	0.258133	-1.95381	0.00312593	0.067481
Wnk1	22.2401	25.754	11.0717	11.8578	708.982	886.221	531.744	0.600014	-0.736933	0.00395995	0.0797744
Eltd1	220.441	179.607	106.552	56.3491	1898.05	2528.33	1267.76	0.501422	-0.995902	0.00447478	0.0864775
Myl6	423.82	384.925	498.396	539.685	994.995	763.248	1226.74	1.60726	0.684607	0.00475476	0.090575
Ino80d	9.09962	10.2452	4.36399	3.68069	304.731	401.132	208.33	0.519357	-0.945203	0.00483698	0.0915506
Mll2	20.2123	21.6838	10.3847	11.202	1047.67	1272.57	822.768	0.646542	-0.629185	0.00493243	0.0924988
Tshz3	1.77723	4.14473	0.216179	0.161874	24.3014	44.9923	3.61037	0.080244	-3.63946	0.00522691	0.0964971
Spns2	57.185	42.9498	23.8886	10.3054	354.641	500.063	209.219	0.418385	-1.2571	0.00543509	0.0989937
Nfkbiz	19.728	28.2576	8.75545	8.45604	206.233	284.323	128.142	0.450692	-1.14979	0.00594031	0.105149
Alcam	16.6226	24.1284	7.58825	7.42911	225.863	308.711	143.016	0.463267	-1.11008	0.00613507	0.107815
Rsbn1l	14.4538	20.0504	6.38594	6.48745	215.17	292.921	137.419	0.469132	-1.09193	0.00745373	0.124647
Cd47	411.255	449.981	224.74	251.178	2140.92	2527.46	1754.39	0.694134	-0.526714	0.00747211	0.124844
Arrdc3	19.0394	21.5845	8.51521	6.9306	187.687	254.574	120.801	0.474519	-1.07546	0.0084595	0.134933
Meis1	186.009	133.754	73.4711	22.0012	1156.32	1696.36	616.28	0.363296	-1.46078	0.0086316	0.13672
Ogt	96.6662	114.86	62.0196	51.5833	1457.35	1744.28	1170.42	0.671001	-0.575612	0.00905064	0.140241
Gramd1a	24.8183	29.606	10.4059	9.21134	162.124	223.468	100.779	0.450979	-1.14887	0.00909843	0.140752
St8sia4	25.197	27.3372	33.0283	33.9808	594.336	457.329	731.343	1.59916	0.677315	0.00929536	0.14262
Mylip	22.2154	23.6301	8.8449	7.87163	152.663	209.764	95.5625	0.455571	-1.13425	0.00972321	0.147533
Trib2	2.82347	3.52752	0.309097	0.289313	22.8139	40.8081	4.81959	0.118104	-3.08187	0.0104612	0.156356
Mex3a	6.34285	6.15313	2.62094	0.876138	74.4015	110.843	37.9605	0.342472	-1.54594	0.0108241	0.160645
Pik3r1	23.9883	27.5377	13.2784	11.4134	465.689	582.519	348.858	0.59888	-0.739662	0.0110996	0.163457
1110028C15Rik	21.6187	27.1282	12.0854	8.54769	271.207	355.134	187.281	0.527354	-0.923156	0.0113101	0.165658
Tmem176b	274.646	204.196	319.012	276.849	1924.31	1511.26	2337.35	1.54662	0.629122	0.0114625	0.16686
Ppp3ca	69.9859	69.3855	29.8671	36.4435	375.096	469.456	280.737	0.598006	-0.741769	0.0120739	0.172717
A630072M18Rik	10.6559	11.2775	4.91693	3.06815	132.087	182.017	82.1573	0.451371	-1.14761	0.0142376	0.192709
Mn1	26.4637	14.0159	6.17598	2.6426	242.944	383.883	102.005	0.26572	-1.91202	0.0143549	0.193267
Bahcc1	4.44496	6.29504	1.67335	1.94365	125.421	176.051	74.7901	0.42482	-1.23508	0.016313	0.210115
Ptma	2772.04	2482.67	2774.62	2958.57	11388.9	9629.2	13148.6	1.36549	0.449423	0.0167624	0.214147
Sox4	22.8972	25.6755	12.0107	7.19757	163.819	219.854	107.784	0.490252	-1.0284	0.0174273	0.221153
Lonrf3	7.82202	10.2876	2.69965	3.95508	149.58	204.15	95.0101	0.465394	-1.10348	0.018311	0.228196
Tal1	14.4371	21.4957	8.10799	5.49719	168.093	228.332	107.853	0.472352	-1.08206	0.0197807	0.239405
Prmt5	48.1444	32.073	57.4851	54.2656	446.631	326.935	566.327	1.73223	0.792631	0.0198157	0.239405
Phip	29.5522	37.9288	19.3911	16.3953	921.38	1107.77	734.987	0.663481	-0.591874	0.0200374	0.240613
Hmga2	18.8363	21.4185	9.6325	7.31941	196.409	257.618	135.199	0.524802	-0.930154	0.0206182	0.244955
Dach1	10.4145	11.3367	5.00825	3.17678	127.815	174.268	81.3627	0.466883	-1.09887	0.0216157	0.253948
Znrf1	22.2197	28.9608	10.954	12.8873	353.28	445.179	261.381	0.587137	-0.76823	0.0225236	0.260744
Nfe2l2	40.5877	38.8656	55.0955	49.1095	397.193	301.312	493.075	1.63643	0.710548	0.023037	0.264976
Setd5	21.9005	30.9446	12.4344	12.8587	418.568	522.49	314.647	0.602206	-0.731671	0.0267815	0.293915
Smad3	16.5653	13.7321	8.41267	5.48809	186.003	237.316	134.689	0.56755	-0.817181	0.0273683	0.29789
Baz2b	43.6821	42.9039	29.0251	20.6989	908.856	1060.94	756.777	0.713312	-0.487396	0.0279727	0.302102
Ikzf2	18.0714	24.8983	12.2583	7.90698	490.192	618.829	361.554	0.584256	-0.775328	0.0293392	0.311142
Cxxc5	36.6372	24.5071	16.0866	10.6914	165.116	214.371	115.86	0.540463	-0.887732	0.0318901	0.328969
Sgms1	27.4785	31.9726	16.1996	12.9329	333.114	413.417	252.812	0.611519	-0.709531	0.031915	0.328969
Mef2c	97.4134	87.9715	61.2724	53.1572	1654.83	1870.8	1438.86	0.769116	-0.378726	0.0364761	0.355534
Sgk1	5.24901	4.27477	0.884414	1.50953	40.1389	60.939	19.3389	0.317348	-1.65586	0.0373378	0.360681
Nr2f2	0.719096	1.82446	0.0888153	0	9.79598	18.7974	0.794615	0.0422727	-4.56413	0.0423589	0.384836
Tshz1	19.0895	19.867	9.93168	9.5049	282.206	347.505	216.907	0.624185	-0.679954	0.0426722	0.386205
Zadh2	8.03043	9.63157	2.40946	2.98667	62.2093	89.8263	34.5923	0.385102	-1.37669	0.0441864	0.394831
Spnb2	77.0823	73.3237	48.144	45.9443	2267.86	2545.82	1989.89	0.781631	-0.355441	0.0445367	0.396745
C030044B11Rik	7.00658	16.6229	2.36841	1.38551	31.4214	52.4264	10.4165	0.198688	-2.33142	0.0454225	0.401939
Cdkn1b	58.0213	50.2443	26.887	31.647	335.949	400.463	271.435	0.677802	-0.561065	0.0499753	0.425721
Klf10	68.5626	51.3557	38.4235	24.9954	465.123	562.663	367.583	0.653292	-0.614201	0.0552725	0.450649
Bbx	16.1162	16.8718	9.89546	7.82647	369.281	442.425	296.137	0.669349	-0.579169	0.0570066	0.458297
Malat1	1338.67	2706.68	498.537	582.162	28758.8	42971.3	14546.3	0.338512	-1.56272	0.0601374	0.475815
Atp2a3	49.1279	44.4963	29.7212	25.3139	574.087	662.847	485.327	0.732185	-0.44972	0.0606322	0.478136
Mdga1	3.34683	3.44475	1.9437	0.294297	55.1667	78.851	31.4824	0.399265	-1.32458	0.0610613	0.480324
Myct1	54.6141	40.3142	28.1916	5.75852	291.09	406.284	175.896	0.432939	-1.20777	0.0628946	0.489475
Esam	25.5726	22.0451	14.8143	3.16627	99.0094	135.788	62.2308	0.458294	-1.12565	0.0635807	0.492325
Pten	50.321	58.4984	32.208	32.6854	1196.64	1369.08	1024.21	0.748099	-0.418698	0.0695824	0.519534
Irf2	61.4899	56.9926	38.9173	28.2773	385.355	452.247	318.464	0.704181	-0.505982	0.0713937	0.52732
Ppp6r1	25.6388	20.614	10.6622	13.8756	224.965	270.084	179.845	0.665887	-0.586651	0.0715688	0.527654
Cpt1a	49.3548	52.7474	35.8514	18.7315	559.192	673.533	444.851	0.660475	-0.598425	0.0718931	0.529157
Tcf4	35.4223	38.636	22.3558	21.2675	757.647	872.225	643.07	0.737275	-0.439726	0.075097	0.54059
Gramd1b	13.8809	11.1564	6.9168	3.59671	82.2604	108.465	56.0555	0.516806	-0.952305	0.0763431	0.545838
Ikzf1	67.6201	71.5903	41.8875	42.2646	968.719	1102.51	834.929	0.7573	-0.401063	0.0770075	0.548523
Dnmt3a	23.4331	21.7047	16.5075	10.7252	597.014	683.342	510.685	0.747334	-0.420175	0.0794836	0.558757
Dcun1d1	104.334	115.461	74.2439	58.9853	1048.69	1194.51	902.877	0.755858	-0.403813	0.0800936	0.560694
Cxcr4	20.1964	26.1231	30.7588	56.5758	218.437	128.549	308.326	2.39851	1.26214	0.081098	0.56353
Fam102a	9.00717	8.56837	4.41044	2.8801	86.1879	113.85	58.5259	0.514061	-0.959988	0.0811674	0.56378
Gstt2	19.6631	21.1859	35.6759	23.6406	120.284	85.8242	154.745	1.80304	0.850433	0.0829447	0.570317
Cbfa2t3	23.1703	26.999	16.3747	12.1749	523.07	612.109	434.03	0.709073	-0.495994	0.0851145	0.578298
Plekha2	27.8897	24.364	18.3114	11.8188	343.149	400.5	285.797	0.713601	-0.48681	0.08592	0.58169
Phf21b	0.433675	1.43039	0	0	5.25721	10.5144	0	0	NA	0.0872702	0.586818
Bcl11a	18.3213	16.7289	11.0314	6.35853	150.751	186.928	114.573	0.612923	-0.706221	0.0892637	0.593747
Mir1931	70.1758	109.508	21.8083	10.2062	19.9189	32.6345	7.20343	0.220731	-2.17964	0.0916908	0.601883
Runx2	17.2642	22.0589	11.6748	9.37901	347.883	416.861	278.905	0.66906	-0.579793	0.0934731	0.607333
1500012F01Rik	123.012	132.434	140.367	151.68	351.959	289.113	414.805	1.43475	0.520801	0.0944551	0.611286
Cacna1c	0.312113	0.823554	0	0.046906	7.84001	14.8681	0.811914	0.0546078	-4.19475	0.0946047	0.611744
Mcl1	68.8908	74.8918	40.2397	45.0345	670.949	769.023	572.875	0.74494	-0.424805	0.0953855	0.614518
Zc3hav1	19.8104	14.8319	23.1242	20.2743	302.603	236.637	368.569	1.55753	0.639257	0.0991757	0.626551
Rbpj	16.6252	15.3762	20.671	17.0165	352.736	286.056	419.416	1.4662	0.552085	0.0995304	0.627332
Mll5	50.106	60.1482	35.488	31.4037	1077.88	1225.47	930.301	0.759139	-0.397563	0.103212	0.640942
Mllt6	1.37082	2.76985	0.624614	0.334077	29.5099	45.8048	13.2149	0.288506	-1.79333	0.103469	0.641932
Cnot6l	62.4357	70.9413	42.7431	35.4853	570.619	658.787	482.451	0.732332	-0.44943	0.104311	0.645469
Smc1a	145.956	143.982	97.1287	90.0451	1596.31	1767.3	1425.32	0.806498	-0.310258	0.105104	0.648056
Csrnp1	4.75384	8.60842	1.72114	2.03123	39.8701	58.8294	20.9108	0.355448	-1.49229	0.109843	0.665296
Plcg1	10.3866	6.27735	5.07138	1.59748	84.8587	114.189	55.5285	0.486286	-1.04012	0.11094	0.669528
Atxn1	7.48979	12.5427	4.57936	4.02535	127.717	165.901	89.5337	0.539682	-0.88982	0.1113	0.670022
Ddx6	33.9784	34.2806	23.6412	17.6557	556.803	635.441	478.166	0.752495	-0.410245	0.111713	0.670947
Spred1	9.9772	9.48695	4.83476	3.10693	67.4507	89.6078	45.2936	0.505465	-0.984316	0.111945	0.671494
Hhex	63.4293	91.3095	39.4431	42.5191	349.014	418.681	279.346	0.667206	-0.583797	0.112896	0.674853
Cdc42se1	30.5685	23.1055	35.6607	30.6506	295.648	233.205	358.092	1.53552	0.618729	0.114	0.678394
Bcr	11.0853	7.70216	5.5249	4.76872	159.147	189.426	128.868	0.680307	-0.555742	0.116729	0.684839
Mbd6	8.5223	12.5905	4.22268	4.6028	99.6002	130.465	68.7353	0.526849	-0.924538	0.11875	0.690638
Nipbl	45.1328	48.167	32.1563	26.8467	1147.6	1282.9	1012.29	0.789067	-0.341781	0.120671	0.695297
Brd2	41.8088	42.8603	25.6724	25.5576	544.39	619.518	469.262	0.757464	-0.400752	0.125043	0.706137
Fnbp1	16.9234	17.4993	9.92995	9.15028	251.204	296.789	205.618	0.69281	-0.529468	0.129729	0.719513
Dgkz	26.1807	19.37	15.0837	12.3129	268.075	306.987	229.163	0.746493	-0.421799	0.131336	0.725008
Gse1	12.9016	9.7971	7.12279	6.0264	209.083	243.149	175.017	0.71979	-0.474352	0.137457	0.74163
Magi1	0.138047	1.15348	0.0221651	0	9.67018	18.9431	0.397308	0.0209738	-5.57527	0.139223	0.746491
Erg	11.0723	4.81578	4.00491	1.73714	39.2813	54.5597	24.0028	0.439936	-1.18463	0.142412	0.753746
Kitl	0.494283	0.434746	0	0	3.89282	7.78565	0	0	NA	0.142605	0.753859
Rcor1	31.3721	38.2998	17.2408	20.1531	243.296	290.362	196.23	0.675812	-0.565307	0.142874	0.754567
Lzts2	3.32004	5.06968	1.11057	0.970189	24.5278	37.4126	11.643	0.311206	-1.68406	0.143469	0.755816
Pitx2	1.27484	1.94069	0.0787278	0.147377	7.34737	13.4855	1.20922	0.0896682	-3.47926	0.145211	0.760842
Creb3	34.7373	32.2006	41.4212	39.7936	204.68	162.723	246.637	1.51569	0.599974	0.147846	0.768645
Kif22	79.8756	34.4384	86.4432	82.2834	517.186	365.995	668.377	1.82619	0.868837	0.15411	0.781741
2610018G03Rik	36.0435	29.8684	39.0854	39.4134	252.657	203.166	302.149	1.4872	0.572596	0.155981	0.784009
Wee1	26.2372	27.2002	14.7382	15.3934	239.227	280.332	198.121	0.706738	-0.500753	0.159639	0.793714
Ankrd28	24.8829	26.1677	13.7725	16.4137	356.97	409.511	304.429	0.743396	-0.427797	0.16313	0.800554
Trerf1	5.80851	5.21312	2.5219	2.22688	59.1814	77.0076	41.3552	0.537027	-0.896933	0.164081	0.801393
Sall3	0.0782185	0.859961	0	0	4.85098	9.70196	0	0	NA	0.164101	0.801393
Hist1h2ae	51.2749	51.325	71.8836	57.219	142.317	110.879	173.755	1.56707	0.648073	0.165374	0.805191
Zfp217	14.7071	20.3766	8.735	10.1506	263.027	313.344	212.71	0.678839	-0.558858	0.166044	0.806994
Junb	18.1876	26.8799	11.4895	8.62566	96.8887	124.377	69.4002	0.557982	-0.841709	0.16708	0.808167
Ppargc1b	5.1578	3.4024	2.07037	1.21808	35.5696	48.3024	22.8368	0.472789	-1.08073	0.167384	0.808167
Clcf1	13.8315	5.79307	4.75889	0.742383	16.6392	24.909	8.36941	0.335999	-1.57347	0.170835	0.816311
Uqcrh	682.835	768.091	679.294	717.378	1340.57	1214.22	1466.91	1.2081	0.272744	0.171409	0.817951
Cd93	70.6942	73.6188	70.1445	105.42	1864.28	1469.76	2258.8	1.53685	0.619978	0.174072	0.822396
Dapp1	116.547	113.174	88.7332	44.4439	934.006	1089.39	778.628	0.71474	-0.484509	0.179068	0.834744
Dgkg	8.41674	5.81043	7.81776	10.59	158.395	120.811	195.98	1.62221	0.697959	0.185474	0.848822
Ivns1abp	114.396	111.953	82.4358	70.6089	1613.4	1750.69	1476.1	0.84315	-0.246139	0.188228	0.851984
Nfix	11.1755	7.73608	6.3135	3.88776	94.825	113.91	75.7398	0.664908	-0.588773	0.193503	0.862096
Lrrc41	20.1874	15.0718	22.4632	20.6021	196.41	155.882	236.937	1.51997	0.604046	0.196794	0.866799
Ppp1r9b	8.2744	8.48156	4.99458	3.27243	89.7438	111.34	68.1478	0.61207	-0.708231	0.197967	0.86856
Tcfap4	5.35454	8.40996	2.55875	1.82018	31.0158	44.3858	17.6459	0.397557	-1.33077	0.20005	0.870714
Tob2	23.067	18.6868	13.5369	11.9102	225.717	256.708	194.727	0.758554	-0.398675	0.200421	0.871659
Zswim6	2.02359	4.34109	0.713223	1.29806	37.0872	52.8144	21.36	0.404436	-1.30602	0.202283	0.874781
Cdk12	18.8173	23.3425	12.5724	12.977	494.641	561.721	427.562	0.761164	-0.393721	0.207189	0.882904
Cyfip2	52.0021	42.0636	36.6061	27.0917	845.904	919.639	772.169	0.839644	-0.252151	0.212025	0.894686
Hnrnph3	8.94635	9.28948	4.08989	3.45464	45.9851	60.6602	31.31	0.516154	-0.954127	0.212427	0.895663
Satb2	0.509619	1.79294	0.0818256	0.229765	10.8198	18.4093	3.23036	0.175474	-2.51067	0.214058	0.898307
Ppp1r15b	12.7268	11.4483	13.3134	13.7291	249.099	207.666	290.532	1.39903	0.484431	0.220722	0.908396
Mgat1	33.9171	28.9732	38.852	29.3978	376.038	320.412	431.663	1.34721	0.429979	0.222406	0.911078
Ptprt	0.0417715	0.918501	0	0	4.63876	9.27752	0	0	NA	0.22301	0.911078
Zcchc2	6.18763	8.44804	4.28569	3.1301	121.651	149.044	94.2582	0.632419	-0.661047	0.226301	0.918008
Car10	0.0807508	1.59804	0	0	4.19611	8.39221	0	0	NA	0.229225	0.921349
Xylt1	2.63242	3.28007	0.986226	0.659358	18.7027	27.7835	9.62188	0.346317	-1.52984	0.232308	0.923243
Fam113b	6.24482	7.26964	10.715	7.9129	61.8843	45.5498	78.2188	1.71721	0.78007	0.235657	0.926628
Myl6b	4.9886	2.88665	0.843139	0.394587	7.44604	12.4909	2.40114	0.192231	-2.37909	0.237067	0.929056
Rcc2	54.7064	45.601	33.4129	34.2835	535.835	581.437	490.234	0.843141	-0.246153	0.244013	0.93681
1110012J17Rik	0.111041	0.488328	0	0	3.29259	6.58517	0	0	NA	0.24505	0.93681
Sox11	0.0956282	0.420548	0	0	3.29259	6.58517	0	0	NA	0.24505	0.93681
Odz4	0.0760043	1.28128	0.0406781	0	11.215	21.6354	0.794615	0.0367275	-4.76699	0.24713	0.93681
Stxbp5	8.81719	5.67927	4.17086	4.81853	180.148	203.081	157.216	0.774152	-0.369311	0.249631	0.939025
Fbxl14	4.66107	8.14311	2.61425	2.83075	63.2731	82.3321	44.2142	0.537022	-0.896946	0.254969	0.943445
Sfrp1	0.985854	0.135485	0.0989319	0	4.23549	7.67637	0.794615	0.103514	-3.2721	0.256552	0.944335
Etv6	60.7455	53.8784	46.2643	33.3833	907.418	974.588	840.248	0.862157	-0.213978	0.257275	0.945702
Klhl6	123.883	77.3369	157.455	99.486	961.473	747.419	1175.53	1.57278	0.653318	0.259664	0.94987
Ldb1	17.4545	21.7414	9.96278	11.0688	134.164	160.189	108.139	0.675071	-0.56689	0.260098	0.94987
3110082I17Rik	18.6227	10.9468	17.319	23.4151	90.9318	66.7719	115.092	1.72366	0.785471	0.260732	0.94987
Tbx15	0.0755213	1.16243	0	0	3.3108	6.6216	0	0	NA	0.265706	0.950161
Ahdc1	1.42812	2.78137	1.11376	0.337269	30.137	42.3	17.974	0.424917	-1.23475	0.275676	0.965747
Sorcs3	0	1.15651	0	0	4.86919	9.73838	0	0	NA	0.276786	0.965851
B3gat2	2.84539	0.544056	0.744886	0.325364	15.9334	23.0655	8.80131	0.381578	-1.38995	0.293135	0.982774
Dock11	26.7162	26.3065	17.9437	17.3115	496.857	542.607	451.107	0.831369	-0.266439	0.298038	0.98924
Cbx4	5.02796	7.06661	2.66326	3.23285	77.591	96.0599	59.1221	0.615471	-0.700236	0.299282	0.98924
Hist1h2bg	48.6206	68.3841	52.396	71.0949	128.428	109.97	146.886	1.33569	0.417584	0.30155	0.989953
Adamts1	0.220581	2.06137	0.132814	0.0414377	9.17294	16.748	1.59788	0.0954072	-3.38976	0.305915	0.992227
Bmpr2	4.14792	4.39147	2.405	1.32755	35.3849	45.9378	24.832	0.540557	-0.887482	0.31426	1
Foxl1	0.54605	2.20127	0.29225	0.0683861	7.14011	12.285	1.99519	0.162408	-2.62231	0.323575	1
Adrb1	0.108143	1.42676	0	0	2.86814	5.73629	0	0	NA	0.324796	1
Lmx1a	0.0807024	1.06472	0	0	2.86814	5.73629	0	0	NA	0.324796	1
Neurog1	0.161792	2.13456	0	0	2.86814	5.73629	0	0	NA	0.324796	1
Tmem164	14.9817	10.6817	8.45528	8.92636	240.88	261.122	220.639	0.844966	-0.243035	0.328562	1
Ptbp1	47.5763	30.8995	46.1582	39.2699	417.508	355.313	479.704	1.35009	0.433055	0.331025	1
Midn	3.77778	4.63266	2.44961	1.25559	36.8844	47.7449	26.0239	0.545062	-0.875507	0.335888	1
Man1a	23.2742	13.2511	13.2907	10.2539	197.282	219.634	174.93	0.796461	-0.328324	0.340873	1
Six1	0	1.45538	0	0	3.09858	6.19715	0	0	NA	0.3412	1
Tmem132c	0	0.81095	0	0	3.09858	6.19715	0	0	NA	0.3412	1
Ppfia3	0.0553606	1.09558	0.0444441	0	4.39476	8.39221	0.397308	0.0473424	-4.40072	0.34203	1
Gm5069	0.677034	3.63907	0.543532	0.169581	14.0452	23.2967	4.79364	0.205764	-2.28093	0.342636	1
Cdh2	0.28991	1.78493	0	0.261416	8.47613	14.5165	2.43574	0.167791	-2.57526	0.345134	1
Cbx3	1964.13	1953.77	1122.47	1522.27	10033.5	10844.6	9222.38	0.850409	-0.233771	0.351828	1
Fam189a1	0	1.61978	0	0.0425795	5.95748	11.509	0.405957	0.035273	-4.82529	0.361551	1
Pigv	15.1134	27.3915	9.85363	11.9761	157.155	190.435	123.876	0.650489	-0.620403	0.367954	1
Cadm1	1.04389	3.78061	8.92273	1.29196	57.6418	32.0041	83.2795	2.60215	1.3797	0.36925	1
Trp53	213.575	126.84	232.01	164.604	1197.79	982.721	1412.85	1.4377	0.523758	0.369546	1
Alx1	0	1.42561	0	0	2.65592	5.31185	0	0	NA	0.375153	1
Wnt7b	0	0.804994	0	0	2.65592	5.31185	0	0	NA	0.375153	1
Npas3	0.0458215	1.30982	0	0.0688631	6.37268	11.9334	0.811914	0.0680369	-3.87754	0.376507	1
Igf2bp1	0.0642846	1.34286	0.103217	0	9.62948	17.6697	1.58923	0.0899408	-3.47488	0.383508	1
Zfpm1	1.35249	1.39951	0.319352	0.418476	9.5631	14.298	4.82824	0.337687	-1.56624	0.383566	1
D830046C22Rik	0.342874	0.251312	1.0093	1.37411	6.51216	2.15863	10.8657	5.0336	2.33159	0.385568	1
Lfng	2.00505	2.59344	0.568122	0.709012	10.85	16.0686	5.6315	0.350467	-1.51265	0.386679	1
Tbx20	0	1.44827	0.0480696	0	5.06785	9.73838	0.397308	0.0407981	-4.61535	0.389363	1
Robo3	0.456004	1.25337	0.137282	0.171327	7.53218	12.2486	2.81575	0.229883	-2.12103	0.389498	1
Zfp521	4.5547	3.6594	3.26982	1.54672	66.9066	77.7836	56.0296	0.720326	-0.473277	0.393304	1
Otx1	0.0953573	1.04839	0	0	2.42549	4.85098	0	0	NA	0.396161	1
Sox2ot	0.181404	1.99442	0.145633	0.0681559	5.45127	9.70196	1.20057	0.123745	-3.01455	0.397157	1
3110049J23Rik	0.974706	0.535813	0.0978133	0	2.78173	5.16615	0.397308	0.076906	-3.70076	0.397297	1
Rps6ka3	14.057	17.5864	16.2466	16.2084	123.138	107.666	138.611	1.28742	0.364482	0.401174	1
Pkp2	0.0931804	1.43424	0.0748064	0	3.50945	6.6216	0.397308	0.0600018	-4.05885	0.405299	1
Epha4	0.127711	0.936064	0.0341759	0.0959654	5.87079	10.1264	1.61518	0.159502	-2.64836	0.405837	1
Smad7	2.18371	5.06845	1.75311	1.27625	37.2957	48.9216	25.6699	0.524715	-0.930395	0.417564	1
Bai2	0.101866	0.44798	0	0	2.19506	4.39011	0	0	NA	0.419447	1
Tnrc18	3.12414	3.4702	2.04268	1.66992	71.9746	84.5509	59.3983	0.702516	-0.509398	0.4239	1
Eif2c2	7.31239	5.23674	5.19726	3.32709	142.826	155.385	130.267	0.838347	-0.25438	0.42548	1
Hist1h3d	7.2098	1.44122	9.47147	12.8053	11.6303	5.55416	17.7064	3.18795	1.67263	0.436902	1
Zfp710	6.84258	7.52297	7.15931	7.67041	121.421	105.786	137.056	1.2956	0.373623	0.437093	1
Fam179b	9.9648	9.66674	6.89064	5.97768	176.277	193.974	158.58	0.81753	-0.290656	0.443743	1
Gsk3b	60.48	45.5427	38.5462	39.8113	1302.85	1355.56	1250.14	0.922231	-0.1168	0.443993	1
Comp	0.444162	0.976655	0	0.083439	2.82248	5.239	0.405957	0.0774876	-3.68989	0.452009	1
Kit	155.516	121.304	124.349	62.9422	2023.2	2208.82	1837.58	0.831928	-0.265469	0.456466	1
Adcy1	0	0.241614	0	0	2.21327	4.42654	0	0	NA	0.457083	1
C130071C03Rik	0	2.16499	0	0	2.21327	4.42654	0	0	NA	0.457083	1
Wt1	0	0.957861	0	0	2.21327	4.42654	0	0	NA	0.457083	1
Akna	13.8259	7.89788	13.8647	10.4262	218.915	183.896	253.935	1.38086	0.465572	0.464325	1
Qk	22.226	28.9035	20.8646	23.1563	805.002	772.638	837.366	1.08377	0.116065	0.468002	1
Six4	0.0483461	1.91352	0.155251	0.0363286	9.17758	16.36	1.99519	0.121955	-3.03557	0.468145	1
BC055004	5.35973	3.58684	4.39639	7.35447	42.3462	31.9186	52.7738	1.65339	0.725425	0.469153	1
6230427J02Rik	35.7994	28.4726	24.2559	17.5522	94.8123	104.997	84.6276	0.806001	-0.311146	0.473891	1
Ncor2	2.35931	2.32786	1.31129	1.36373	54.9521	64.0922	45.812	0.714783	-0.484422	0.473962	1
Barhl2	0.116415	1.02393	0	0	1.98284	3.96567	0	0	NA	0.481637	1
Igf2as	0.0563802	0.495891	0	0	1.98284	3.96567	0	0	NA	0.481637	1
Sall1	0.0512528	0.450792	0	0	1.98284	3.96567	0	0	NA	0.481637	1
Asap3	0.0482595	1.37951	0.11623	0.0362635	6.76566	11.9334	1.59788	0.133899	-2.90078	0.483147	1
Sall4	0	1.16764	0.0852613	0	4.82385	8.85308	0.794615	0.0897558	-3.47785	0.486987	1
Sphk1	0.821294	1.54793	0.470961	0	5.13474	8.28294	1.98654	0.239835	-2.05989	0.491413	1
Zfp526	1.04475	0.706851	1.74199	1.38894	14.5616	9.05897	20.0643	2.21486	1.14721	0.494599	1
Mbnl2	37.8073	56.9834	32.4422	28.7207	596.296	658.983	533.609	0.809747	-0.304457	0.497827	1
Gpr146	4.21113	3.22687	4.04665	4.69859	59.7732	48.3752	71.1711	1.47123	0.557023	0.501351	1
Ptprn2	0	1.13717	0.0461317	0.043179	4.38552	7.96777	0.803265	0.100814	-3.31023	0.506715	1
Mex3c	7.65897	12.9212	6.41375	5.40787	110.176	128.028	92.3235	0.721122	-0.471684	0.510377	1
Hnrnpa2b1	419.673	404.271	334.43	286.514	5013.21	5169.38	4857.04	0.939577	-0.0899162	0.511908	1
Uba7	55.8875	32.5956	36.1126	28.4877	411.453	432.477	390.429	0.902774	-0.147563	0.51597	1
2810410L24Rik	1.10468	1.04102	0.253386	0.118584	3.41379	5.62701	1.20057	0.213359	-2.22865	0.530042	1
Cggbp1	51.7567	58.5485	39.3983	38.5634	688.548	730.313	646.784	0.885626	-0.175231	0.531653	1
Bmf	0.174434	0.894968	0.793548	0.655373	10.157	7.47048	12.8436	1.71925	0.781775	0.535461	1
Mtdh	68.2246	65.1897	46.7791	51.1558	723.963	754.129	693.797	0.919997	-0.120298	0.542526	1
Tmem49	122.792	136.283	120.26	104.752	1148.26	1101.32	1195.2	1.08524	0.118014	0.546071	1
Erf	0.69211	0.338191	0.123474	0.115571	3.59856	5.59059	1.60653	0.287363	-1.79905	0.553125	1
Grin2a	0	0.525125	0	0	1.77062	3.54123	0	0	NA	0.554759	1
Shisa6	0	0.316464	0	0	1.77062	3.54123	0	0	NA	0.554759	1
Sox9	0	0.571482	0	0	1.77062	3.54123	0	0	NA	0.554759	1
Srrm4	0	0.316972	0	0	1.77062	3.54123	0	0	NA	0.554759	1
Gfi1	7.05688	11.1723	4.00351	6.22187	68.2106	79.6397	56.7815	0.71298	-0.488067	0.558163	1
Rbm38	27.0296	20.368	28.7703	20.1967	147.587	129.554	165.619	1.27837	0.354311	0.558412	1
Foxo3	0.932449	0.820133	0.299433	0.2102	5.29637	7.78565	2.8071	0.360548	-1.47174	0.558576	1
Itga4	33.3717	43.558	24.1957	28.7617	1080.6	1157.05	1004.16	0.867865	-0.204458	0.562003	1
Dpf3	0.415076	1.8254	0	0.15595	2.39804	4.39011	0.405957	0.0924707	-3.43486	0.564063	1
Dbp	1.44485	1.05901	2.57765	1.93014	10.4587	6.4759	14.4415	2.23003	1.15707	0.570214	1
Patl2	0.664054	0.730084	0.266555	0	3.19725	5.20257	1.19192	0.229103	-2.12593	0.577361	1
Sh2b3	3.6902	5.01175	3.57247	5.62739	38.6616	33.0225	44.3006	1.34153	0.42388	0.578687	1
Parp14	9.28784	7.18881	6.23354	5.75081	175.341	184.017	166.664	0.905699	-0.142896	0.579591	1
Zfp462	0.128327	0.902959	0.164836	0.115714	10.9507	16.2871	5.6142	0.344702	-1.53658	0.581266	1
Sim2	0.0734018	0.484203	0	0	1.54018	3.08036	0	0	NA	0.582581	1
Nab2	4.08	5.52085	3.27547	1.88666	31.5193	37.8006	25.238	0.66766	-0.582814	0.589267	1
Mllt11	11.3583	8.95345	7.82821	5.95835	72.4142	78.6325	66.1958	0.841838	-0.248386	0.595727	1
St3gal1	5.77519	6.75908	4.67378	3.42971	100.254	111.061	89.4472	0.805388	-0.312244	0.596333	1
Fam43a	1.8397	2.69684	1.26594	0.855772	16.8683	21.3076	12.429	0.583313	-0.777659	0.605356	1
Stx16	6.92209	11.5741	7.00431	9.04835	110.621	105.374	115.869	1.0996	0.136978	0.610231	1
Pou4f1	0	1.24802	0.170871	0	4.13719	7.08246	1.19192	0.168292	-2.57096	0.610448	1
Igf2	0.127188	0.27967	0	0	1.30975	2.6195	0	0	NA	0.613821	1
Tln1	52.146	34.5994	48.2049	37.6469	1275.15	1145.95	1404.35	1.22548	0.29335	0.615525	1
Ubtf	15.4142	16.5155	12.2397	10.1506	220.628	235.353	205.903	0.874871	-0.192857	0.615969	1
B4galnt2	1.05486	7.8283	1.37614	1.3376	37.9443	54.5977	21.2908	0.389959	-1.35861	0.621887	1
Gas5	582.436	709.232	468.857	474.592	4840.9	5051.04	4630.76	0.916794	-0.12533	0.630311	1
Pdcd4	236.396	195.13	160.337	263.403	1900.28	1697.45	2103.11	1.23898	0.309155	0.643453	1
Igfbp2	0.61975	0.454249	0	0	1.07932	2.15863	0	0	NA	0.649136	1
Tab2	40.5525	41.1233	30.635	29.9518	517.008	536.277	497.739	0.928139	-0.107588	0.661755	1
Dhrs3	159.652	77.7922	123.236	131.907	771.591	660.963	882.219	1.33475	0.416567	0.66328	1
Socs2	5.09215	4.39097	4.00788	2.10076	35.2924	39.3527	31.2322	0.793648	-0.333428	0.663383	1
Gnas	41.348	51.4229	30.7675	35.6804	818.222	860.402	776.041	0.901951	-0.148878	0.663847	1
Wnt10b	0.362889	0.531963	0.0971105	0	1.72062	3.04394	0.397308	0.130524	-2.93761	0.667126	1
D430050G20	0	0.348504	0	0	1.32796	2.65592	0	0	NA	0.669145	1
Hand2	0	0.795089	0	0	1.32796	2.65592	0	0	NA	0.669145	1
Phox2b	0	0.625713	0	0	1.32796	2.65592	0	0	NA	0.669145	1
Rpp25	0	1.32023	0	0	1.32796	2.65592	0	0	NA	0.669145	1
Ucn	0	2.75935	0	0	1.32796	2.65592	0	0	NA	0.669145	1
Vax2os1	0	0.83901	0	0	1.32796	2.65592	0	0	NA	0.669145	1
Rfx4	0.132246	0.872373	0.212337	0	3.87498	6.16073	1.58923	0.257961	-1.95477	0.670125	1
Gm6981	0.36751	3.23242	0.590082	0.276157	5.16624	7.93134	2.40114	0.302741	-1.72384	0.671123	1
Vasp	8.13778	8.68381	3.74693	7.01421	52.6184	58.0772	47.1596	0.812017	-0.300418	0.677759	1
Fli1	106.55	120.502	93.5258	75.0152	1034.52	1074.22	994.82	0.92609	-0.110776	0.687253	1
Myc	103.869	73.0859	96.2781	72.312	713.445	654.659	772.23	1.17959	0.238285	0.687956	1
Maz	7.83953	9.49345	5.47276	5.63472	56.7799	62.9282	50.6316	0.804594	-0.313667	0.695148	1
Dusp4	0.110995	0.488126	0	0	1.09753	2.19506	0	0	NA	0.698631	1
Hoxd8	0.189175	0.83194	0	0	1.09753	2.19506	0	0	NA	0.698631	1
Pax7	0.0630139	0.277119	0	0	1.09753	2.19506	0	0	NA	0.698631	1
Pax9	0.104656	0.46025	0	0	1.09753	2.19506	0	0	NA	0.698631	1
Sox14	0.130453	0.573696	0	0	1.09753	2.19506	0	0	NA	0.698631	1
Elf4	16.586	14.8921	14.536	13.9172	301.138	282.939	319.337	1.12864	0.174586	0.701525	1
Csk	40.3603	40.5998	32.2117	27.5708	271.688	282.843	260.534	0.921127	-0.118528	0.702953	1
Fgfr2	0.0503899	0.332403	0.0404536	0	1.73884	3.08036	0.397308	0.128981	-2.95477	0.722981	1
Tcea3	0	0.950026	0.173428	1.46095	2.91077	1.77062	4.05092	2.28786	1.194	0.726781	1
Nol4	0	0.218697	0.359311	0.0373681	2.87617	1.77062	3.98173	2.24878	1.16914	0.729801	1
Sox6	3.14271	7.25943	8.63939	1.43123	146.568	134.092	159.045	1.18609	0.246212	0.730699	1
Tsc22d4	20.4185	28.3161	14.1569	18.83	160.524	172.971	148.077	0.856083	-0.224177	0.731939	1
Skor1	0.141707	0.155797	0	0	0.867095	1.73419	0	0	NA	0.732075	1
Pdgfra	0.0799717	0.527542	0.160506	0	4.07363	6.16073	1.98654	0.322452	-1.63284	0.73245	1
Foxp2	0.0380917	1.59141	0.122322	0.314855	11.65	17.2453	6.05476	0.351096	-1.51006	0.733522	1
Fam120a	116.014	135.138	77.6585	104.998	1814.76	1892.28	1737.24	0.918067	-0.123329	0.733805	1
Zbtb1	17.0941	14.2625	12.747	11.2203	187.729	192.373	183.084	0.951711	-0.0714041	0.735161	1
Rgs18	336.187	367.067	322.711	263.291	2044.16	2004.58	2083.74	1.03949	0.055873	0.736225	1
B3gnt2	48.4663	33.6319	26.4	37.4964	352.712	356.841	348.583	0.976859	-0.0337779	0.737734	1
C630043F03Rik	0	0.220447	0.321943	0.301337	2.04918	0.885308	3.21306	3.62931	1.8597	0.738581	1
Ap3m2	3.41878	1.70851	2.8694	3.03605	33.4572	27.5285	39.3859	1.43073	0.516754	0.738866	1
Tle1	1.84974	2.71156	1.485	1.20462	26.4568	30.4394	22.4741	0.738323	-0.437676	0.744489	1
Foxo1	5.96799	8.3218	6.69986	2.95322	111.24	121.26	101.219	0.834728	-0.260621	0.746752	1
E130317F20Rik	1.19893	2.80106	1.14299	0.900909	17.9427	21.8413	14.0442	0.643009	-0.637088	0.756424	1
Vars	31.0583	15.8463	29.4907	19.2647	349.393	306.743	392.044	1.27809	0.353986	0.761441	1
BC031361	0.25674	1.12908	0.412228	0.0964608	6.3853	8.78023	3.99037	0.454473	-1.13773	0.764768	1
Trmt1	25.6322	27.368	24.0405	22.0387	185.432	177.7	193.164	1.08702	0.12038	0.768168	1
Arid5b	9.23124	11.4672	6.73723	7.74739	133.917	142.386	125.448	0.881041	-0.182719	0.769487	1
Zbtb37	1.38751	2.13566	0.891126	1.09474	17.8826	20.8831	14.882	0.712633	-0.488768	0.77015	1
Rras	7.68856	10.0185	5.02942	5.7774	22.6632	25.6248	19.7016	0.768848	-0.37923	0.779862	1
Mef2d	8.43538	5.05863	4.74921	5.68003	50.3696	51.2735	49.4656	0.964742	-0.0517853	0.786605	1
Irf2bp2	31.3985	40.5355	25.3503	32.5754	502.732	498.55	506.913	1.01677	0.0239985	0.794768	1
Id2	54.6393	102.449	54.9164	66.0421	300.538	304.274	296.803	0.975446	-0.0358658	0.795664	1
9130024F11Rik	0	0.31778	0	0	0.885308	1.77062	0	0	NA	0.798383	1
Accn4	0	0.44705	0	0	0.885308	1.77062	0	0	NA	0.798383	1
Atoh1	0	0.566834	0	0	0.885308	1.77062	0	0	NA	0.798383	1
Cdx2	0	0.5523	0	0	0.885308	1.77062	0	0	NA	0.798383	1
Dmrta2	0	0.401996	0	0	0.885308	1.77062	0	0	NA	0.798383	1
Fezf1	0	0.513294	0	0	0.885308	1.77062	0	0	NA	0.798383	1
Hoxc10	0	0.710241	0	0	0.885308	1.77062	0	0	NA	0.798383	1
Hoxd3	0	0.40823	0	0	0.885308	1.77062	0	0	NA	0.798383	1
Kcnq4	0	0.471609	0	0	0.885308	1.77062	0	0	NA	0.798383	1
Lhx4	0	0.640023	0	0	0.885308	1.77062	0	0	NA	0.798383	1
Nkx2-6	0	1.26164	0	0	0.885308	1.77062	0	0	NA	0.798383	1
Pou4f3	0	1.03375	0	0	0.885308	1.77062	0	0	NA	0.798383	1
Prdm14	0	0.456877	0	0	0.885308	1.77062	0	0	NA	0.798383	1
Prmt8	0	0.598022	0	0	0.885308	1.77062	0	0	NA	0.798383	1
Bcor	13.1426	10.5624	10.8904	8.02762	254.464	255.822	253.106	0.98938	-0.0154033	0.803006	1
Cdkn2a	0	0	0	0.890946	1.01489	0	2.02979	Inf	Inf	0.806188	1
Bbc3	0.136328	1.19907	0	0.307322	2.59177	3.96567	1.21787	0.307103	-1.7032	0.807187	1
B930003M22Rik	0	1.93734	0	0.331027	2.17657	3.54123	0.811914	0.229275	-2.12485	0.807687	1
Insm1	0	0.784039	0.0715636	0.0669831	2.17225	3.54123	0.803265	0.226832	-2.1403	0.807792	1
Pcdh11x	0	0	0.14482	0.0903674	1.00192	0	2.00384	Inf	Inf	0.808962	1
Vsx2	0	0.558813	0.0680079	0	1.52662	2.65592	0.397308	0.149593	-2.74089	0.809021	1
Zbtb7b	0.657035	1.60526	0.703301	1.31657	13.5919	12.6731	14.5107	1.145	0.195349	0.810381	1
Astl	0.11333	0.747591	0.0909824	0.085159	1.94181	3.08036	0.803265	0.260769	-1.93915	0.813558	1
Sh3d20	0.188909	1.24616	0.151659	0.141952	1.94181	3.08036	0.803265	0.260769	-1.93915	0.813558	1
2700046G09Rik	0.492476	2.88771	1.1861	0.123353	6.16876	8.35579	3.98173	0.476523	-1.06938	0.815732	1
4930515G01Rik	3.23003	1.89398	2.24736	3.88341	12.4079	9.90785	14.908	1.50466	0.589439	0.816786	1
4933436C20Rik	0	0.956933	0.174689	1.14456	2.50481	1.77062	3.23901	1.82931	0.871301	0.818283	1
Sp9	0.0957641	0.421146	0	0.0719598	1.30051	2.19506	0.405957	0.184941	-2.43486	0.81926	1
Wrap53	15.0605	14.3711	13.9158	12.4913	90.8417	85.715	95.9685	1.11962	0.163014	0.822006	1
Ddit3	23.5054	34.0035	23.588	23.9375	78.0404	76.5229	79.5578	1.03966	0.056111	0.823282	1
Fgf15	0.149078	0.327804	0	0	0.654875	1.30975	0	0	NA	0.824022	1
Hoxd10	0.150578	0.331102	0	0	0.654875	1.30975	0	0	NA	0.824022	1
Irx2	0.109373	0.240496	0	0	0.654875	1.30975	0	0	NA	0.824022	1
Znfx1	5.86268	3.85917	3.56745	5.64001	118.562	108.247	128.877	1.19058	0.25167	0.834543	1
Itpkb	0.528101	0.232245	0.678346	0.357147	8.01278	6.01503	10.0105	1.66425	0.734875	0.838589	1
Dedd2	2.79995	5.50864	2.83937	4.09718	23.8352	23.1146	24.5558	1.06235	0.0872578	0.839073	1
Elf1	125.462	128.385	115.492	83.9069	1623.56	1642.77	1604.35	0.97661	-0.0341458	0.839353	1
Cdh29	0.735019	1.61621	0.442562	0.552314	4.02737	5.239	2.81575	0.53746	-0.895771	0.841112	1
Cux1	39.0395	27.2931	35.1891	25.5183	717.199	672.741	761.657	1.13217	0.179091	0.843627	1
Hlx	1.12923	1.93125	1.20875	0.471409	8.4073	10.0171	6.79748	0.678585	-0.559398	0.84363	1
Ang	4.01436	2.78749	2.71392	4.60413	15.753	13.3762	18.1297	1.35536	0.438681	0.845951	1
6530402F18Rik	0.941465	1.38011	1.10854	1.03758	16.4458	15.2197	17.6718	1.16112	0.215511	0.851233	1
Pim1	31.0415	40.2103	26.6476	25.0575	182.5	191.089	173.911	0.910106	-0.135893	0.851743	1
Zfp703	1.38564	1.79226	0.916101	2.02117	17.5137	16.0686	18.9589	1.17987	0.238632	0.854859	1
St6gal1	1.32199	1.98196	1.44724	1.44491	23.7636	22.6173	24.9099	1.10136	0.139288	0.855983	1
Shb	0.294517	0.647603	0.236442	0.147539	2.96654	3.92925	2.00384	0.50998	-0.971488	0.861681	1
Stag2	57.4693	49.1267	47.1315	44.2811	1033.2	998.43	1067.96	1.06964	0.0971272	0.866133	1
Sp3	32.9809	39.0702	26.7706	31.0013	490.76	488.557	492.963	1.00902	0.0129533	0.8791	1
Lyl1	33.3552	22.3649	33.3824	18.6575	166.346	154.851	177.84	1.14846	0.199699	0.881605	1
L3mbtl3	8.6083	12.8506	7.54487	7.53671	105.307	111.777	98.8361	0.884227	-0.177511	0.884854	1
Arx	0.0987118	0.651163	0.079247	0.14835	2.14479	3.08036	1.20922	0.392558	-1.34902	0.885992	1
Rsrc1	28.9222	29.3238	23.0183	25.4281	295.211	288.93	301.492	1.04348	0.0613993	0.891391	1
Ppp5c	34.5031	21.7583	26.5497	21.5239	184.994	179.76	190.227	1.05822	0.0816444	0.896193	1
Ccng2	22.7908	35.626	21.7653	19.7228	210.363	222.353	198.372	0.892147	-0.164647	0.896929	1
Amigo2	1.00579	1.2901	1.95137	0.251927	12.2181	11.2905	13.1457	1.16432	0.219493	0.897216	1
Dgkk	0	1.24163	0.483544	0	9.81827	13.2796	6.35692	0.478698	-1.06281	0.899222	1
Car11	0.187073	0.822696	0.150184	0.140572	1.49916	2.19506	0.803265	0.365943	-1.45031	0.899345	1
Dnahc2	0.0196574	0.994151	0.299842	0.118169	15.7915	20.7865	10.7965	0.519399	-0.945084	0.900205	1
Rnase4	11.6067	10.6835	6.06756	13.2853	71.9013	68.373	75.4296	1.10321	0.141703	0.90052	1
Ribc1	2.32536	2.35993	2.29764	2.28499	12.0439	10.8296	13.2582	1.22426	0.291906	0.900573	1
Nxph1	0.90651	0	0.606464	0.113529	2.46957	2.54665	2.39249	0.939468	-0.0900843	0.902127	1
Lrch4-sap25	0.537217	0	0.191682	0.26912	3.92247	3.81997	4.02497	1.05366	0.0754162	0.902179	1
Coro2a	41.125	35.0498	32.299	29.8963	499.555	495.092	504.018	1.01803	0.0257803	0.905002	1
Kdm2b	17.6581	22.4677	15.6495	14.3869	323.158	333.475	312.841	0.938126	-0.0921457	0.906949	1
Prkar1a	114.628	104.814	105.562	79.1904	1146.45	1120.72	1172.18	1.04591	0.064763	0.908006	1
Zmiz1	13.5694	8.14744	10.8937	7.90127	186.729	180.536	192.921	1.0686	0.0957228	0.909664	1
Tcfap2a	0	0.36251	0.0661766	0	1.08396	1.77062	0.397308	0.22439	-2.15592	0.91459	1
Adra2c	0	0.370445	0	0.0632967	1.08829	1.77062	0.405957	0.229275	-2.12485	0.914594	1
Col13a1	0	0.408511	0	0.069801	1.08829	1.77062	0.405957	0.229275	-2.12485	0.914594	1
Gt(ROSA)26Sor	28.0469	25.1117	21.5726	20.8228	130.817	131.083	130.552	0.995953	-0.00585087	0.915697	1
Nfe2	94.4784	89.8455	80.3863	67.4743	472.162	472.281	472.043	0.999495	-0.000728172	0.918631	1
Il15	32.6986	45.7112	38.4201	19.2009	142.394	149.08	135.708	0.910301	-0.135584	0.919666	1
Kctd1	12.1662	10.2384	9.94808	9.53707	128.906	123.649	134.162	1.08503	0.117735	0.919861	1
Ptp4a2	349.162	252.484	228.729	276.462	3333.51	3250.89	3416.14	1.05083	0.0715316	0.921168	1
Mir142	4.20913	0	3.37914	12.6514	1.22279	0.424442	2.02114	4.76187	2.25153	0.922829	1
Smad6	0.725371	0.598123	0.509544	0.408798	5.63418	6.05146	5.2169	0.862089	-0.214091	0.923827	1
Hrc	0.110858	0	0	0	0.212221	0.424442	0	0	NA	0.931697	1
Nkx3-2	0.187463	0	0	0	0.212221	0.424442	0	0	NA	0.931697	1
Nr2f1	0.110858	0	0	0	0.212221	0.424442	0	0	NA	0.931697	1
9430021M05Rik	0	0.275764	0	0	0.442654	0.885308	0	0	NA	0.931699	1
9530026P05Rik	0	0.595318	0	0	0.442654	0.885308	0	0	NA	0.931699	1
Esx1	0	0.370213	0	0	0.442654	0.885308	0	0	NA	0.931699	1
Evx2	0	0.414805	0	0	0.442654	0.885308	0	0	NA	0.931699	1
Foxd4	0	0.252598	0	0	0.442654	0.885308	0	0	NA	0.931699	1
Gdf6	0	0.167707	0	0	0.442654	0.885308	0	0	NA	0.931699	1
Gm2694	0	0.868536	0	0	0.442654	0.885308	0	0	NA	0.931699	1
Hoxa11	0	0.263967	0	0	0.442654	0.885308	0	0	NA	0.931699	1
Hoxa11as	0	0.3221	0	0	0.442654	0.885308	0	0	NA	0.931699	1
Hoxc11	0	0.647368	0	0	0.442654	0.885308	0	0	NA	0.931699	1
Hoxd9	0	0.282067	0	0	0.442654	0.885308	0	0	NA	0.931699	1
Isl2	0	0.320011	0	0	0.442654	0.885308	0	0	NA	0.931699	1
Mir1932	0	6.58157	0	0	0.442654	0.885308	0	0	NA	0.931699	1
Msi1	0	0.381909	0	0	0.442654	0.885308	0	0	NA	0.931699	1
Msx1as	0	0.270723	0	0	0.442654	0.885308	0	0	NA	0.931699	1
Msx2	0	0.273978	0	0	0.442654	0.885308	0	0	NA	0.931699	1
Osr2	0	0.346398	0	0	0.442654	0.885308	0	0	NA	0.931699	1
Pax2	0	0.473494	0	0	0.442654	0.885308	0	0	NA	0.931699	1
Pdx1	0	0.46025	0	0	0.442654	0.885308	0	0	NA	0.931699	1
Prdm13	0	0.186623	0	0	0.442654	0.885308	0	0	NA	0.931699	1
Six2	0	0.280997	0	0	0.442654	0.885308	0	0	NA	0.931699	1
Slc17a6	0	0.137116	0	0	0.442654	0.885308	0	0	NA	0.931699	1
Sost	0	0.286709	0	0	0.442654	0.885308	0	0	NA	0.931699	1
Tesc	0	0.628812	0	0	0.442654	0.885308	0	0	NA	0.931699	1
Tlx3	0	0.386646	0	0	0.442654	0.885308	0	0	NA	0.931699	1
Vax2	0	0.480407	0	0	0.442654	0.885308	0	0	NA	0.931699	1
Vgll2	0	0.404053	0	0	0.442654	0.885308	0	0	NA	0.931699	1
Pou2f1	11.8314	11.6103	10.4404	9.33129	101.781	99.164	104.398	1.05279	0.0742114	0.933176	1
Scaf1	2.70868	1.4181	1.76036	1.79307	27.6042	26.6796	28.5289	1.06931	0.0966844	0.941395	1
Fzd8	0.161019	0.885148	0.387804	0.120994	4.23559	5.27542	3.19576	0.605783	-0.723127	0.952075	1
Adm	1.17039	1.28677	0.939602	0.732885	4.8081	5.20257	4.41363	0.848356	-0.237259	0.952453	1
Grm6	0.0621848	0.273472	0.349459	0	2.4881	2.19506	2.78115	1.26701	0.341425	0.953433	1
Itpka	0	1.31049	0.358847	0.11196	2.56956	3.54123	1.59788	0.451222	-1.14809	0.953655	1
Klhl28	11.421	11.4151	11.1391	7.94372	101.96	100.049	103.871	1.0382	0.0540868	0.953729	1
B230312A22Rik	1.18271	2.00048	0.657341	1.50399	13.4388	14.3708	12.5068	0.870293	-0.200427	0.977436	1
Rdx	58.3054	44.2849	45.1111	42.9344	791.747	765.296	818.199	1.06913	0.0964329	0.982656	1
Wnk4	0	0.714008	0.156412	0.1464	3.41817	4.42654	2.40979	0.544397	-0.877269	0.99401	1
Crmp1	0	0	0	0.0603167	0.202979	0	0.405957	Inf	Inf	1	1
Cytip	18.507	17.9716	18.2515	11.5771	323.362	321.273	325.451	1.013	0.0186374	1	1
Edil3	0	0.110553	0.0807261	0	0.839961	0.885308	0.794615	0.897558	-0.155923	1	1
Enc1	4.77088	6.11949	5.83638	2.64605	77.5289	79.0332	76.0247	0.961934	-0.0559898	1	1
Git2	38.7738	32.3395	32.5879	27.2469	563.988	551.18	576.795	1.04647	0.0655367	1	1
Hist1h2ad	1.37091	0	1.10059	0.515071	1.02473	0.848883	1.20057	1.4143	0.500084	1	1
Hist1h2bf	0	0	0	0.531294	0.202979	0	0.405957	Inf	Inf	1	1
Kcnk12	0.138004	0.606907	0.332375	0.207401	2.09945	2.19506	2.00384	0.912886	-0.131493	1	1
Pax5	0	1.47105	0	0.670275	2.13988	2.65592	1.62383	0.611399	-0.709814	1	1
Prdm1	0.419031	0.691046	0.252302	0.551025	8.38731	8.70738	8.06724	0.926484	-0.110163	1	1
Prdm6	0	0.227736	0.0831469	0	0.641308	0.885308	0.397308	0.448779	-1.15592	1	1
Rhoq	4.77076	9.48436	5.7188	4.37061	84.4256	89.4145	79.4367	0.888409	-0.170704	1	1
Rtn4rl2	0	0	0.171231	0	0.198654	0	0.397308	Inf	Inf	1	1
Tcfap2c	0	0.193071	0	0.0659788	0.645632	0.885308	0.405957	0.458549	-1.12485	1	1
Vstm2b	0	0.407107	0.148636	0	0.641308	0.885308	0.397308	0.448779	-1.15592	1	1
Wnt5b	0.227233	0.249828	0.364851	0.170749	2.06767	1.73419	2.40114	1.38459	0.46946	1	1
Zbtb25	8.03454	6.00008	6.45023	5.69564	39.893	38.4309	41.3552	1.07609	0.105799	1	1
Zhx2	0.80064	1.35423	0.840537	0.740459	13.8102	14.3708	13.2495	0.921976	-0.1172	1	1
2610100L16Rik	0	0	0	0	0	0	0	NA	NA	NA	NA
3110039M20Rik	0	0	0	0	0	0	0	NA	NA	NA	NA
Ajap1	0	0	0	0	0	0	0	NA	NA	NA	NA
Cacng4	0	0	0	0	0	0	0	NA	NA	NA	NA
Cbln1	0	0	0	0	0	0	0	NA	NA	NA	NA
Fezf2	0	0	0	0	0	0	0	NA	NA	NA	NA
Fndc3c1	0	0	0	0	0	0	0	NA	NA	NA	NA
Foxg1	0	0	0	0	0	0	0	NA	NA	NA	NA
Gm10421	0	0	0	0	0	0	0	NA	NA	NA	NA
Gsx2	0	0	0	0	0	0	0	NA	NA	NA	NA
Hmga1	0	0	0	0	0	0	0	NA	NA	NA	NA
Hmga1-rs1	0	0	0	0	0	0	0	NA	NA	NA	NA
Hoxd11	0	0	0	0	0	0	0	NA	NA	NA	NA
Hoxd12	0	0	0	0	0	0	0	NA	NA	NA	NA
Htr1b	0	0	0	0	0	0	0	NA	NA	NA	NA
Irx3	0	0	0	0	0	0	0	NA	NA	NA	NA
Irx5	0	0	0	0	0	0	0	NA	NA	NA	NA
Lemd1	0	0	0	0	0	0	0	NA	NA	NA	NA
Lmx1b	0	0	0	0	0	0	0	NA	NA	NA	NA
Lrch4	0	0	0	0	0	0	0	NA	NA	NA	NA
Mir124a-2	0	0	0	0	0	0	0	NA	NA	NA	NA
Mir21	0	0	0	0	0	0	0	NA	NA	NA	NA
Mir3093	0	0	0	0	0	0	0	NA	NA	NA	NA
Msx1	0	0	0	0	0	0	0	NA	NA	NA	NA
Nkx2-5	0	0	0	0	0	0	0	NA	NA	NA	NA
Osr1	0	0	0	0	0	0	0	NA	NA	NA	NA
Pou3f2	0	0	0	0	0	0	0	NA	NA	NA	NA
Prhoxnb	0	0	0	0	0	0	0	NA	NA	NA	NA
Ptf1a	0	0	0	0	0	0	0	NA	NA	NA	NA
Rax	0	0	0	0	0	0	0	NA	NA	NA	NA
Shc3	0	0	0	0	0	0	0	NA	NA	NA	NA
Shox2	0	0	0	0	0	0	0	NA	NA	NA	NA
Skor2	0	0	0	0	0	0	0	NA	NA	NA	NA
Sox21	0	0	0	0	0	0	0	NA	NA	NA	NA
Sox3	0	0	0	0	0	0	0	NA	NA	NA	NA
Trim54	0	0	0	0	0	0	0	NA	NA	NA	NA
Twist1	0	0	0	0	0	0	0	NA	NA	NA	NA
Vax1	0	0	0	0	0	0	0	NA	NA	NA	NA
Vax2os2	0	0	0	0	0	0	0	NA	NA	NA	NA
